# Supplementary material for: Deciphering European Sea Bass (Dicentrarchus labrax) Resistance to Nervous Necrosis Virus by Transcriptome Analysis from Early Infection Towards Establishment of Virus Carrier State
Source: Int J Mol Sci. 2025 Sep 21;26(18):9220. doi: 10.3390/ijms26189220 (PMC12470603; doi:10.3390/ijms26189220)
Supplement: Supplementary file 1 [file ijms-26-09220-s001.zip]

Archive with 2 entries (2 files):
- Revised_Toubanaki et al._IJMS_manuscript-SI.pdf
- Supplementary file 1.xlsx
