# Supplementary material for: Deciphering European Sea Bass (Dicentrarchus labrax) Resistance to Nervous Necrosis Virus by Transcriptome Analysis from Early Infection Towards Establishment of Virus Carrier State
Source: Int J Mol Sci. 2025 Sep 21;26(18):9220. doi: 10.3390/ijms26189220 (PMC12470603; doi:10.3390/ijms26189220)
Supplement: Supplementary file 1 [file ijms-26-09220-s001.zip › Supplementary file 1.xlsx]

## Sheet: 3 hpi
RI vs RNI				SI vs SNI
Up-regulated		Down-regulated		Up-regulated		Down-regulated
1559		387		13		160
Name	logFC	Name	logFC	Name	logFC	Name	logFC
myosin light chain 1, skeletal muscle isoform	9.50346	alpha-2-HS-glycoprotein 2	-9.89979	U3 small nucleolar RNA-associated protein 14 homolog A	7.3289	myosin heavy chain, fast skeletal muscle-like	-11.653
uncharacterized protein LOC127355284	9.39522	phosducin-like protein	-8.75792	uncharacterized protein LOC127360043	5.02733	titin homolog isoform X28	-11.4934
NLR family CARD domain-containing protein 3-like	9.19946	complement factor B-like	-8.6805	elongation factor 1 alpha	3.99611	troponin T, fast skeletal muscle isoforms-like isoform X6	-11.3011
E3 ubiquitin/ISG15 ligase TRIM25-like	9.12745	kininogen-1 isoform X3	-8.36338	mannose-specific lectin-like	3.83976	myosin heavy chain, fast skeletal muscle-like	-10.9571
interferon-inducible GTPase 5-like	9.08303	allantoicase isoform X2	-8.34935	NLR family CARD domain-containing protein 3-like isoform X14	3.73635	troponin C, slow skeletal and cardiac muscles-like	-10.4067
uncharacterized protein LOC133999965	9.03513	protein AMBP-like	-7.891	RNA-directed DNA polymerase from mobile element jockey	3.62394	myosin light chain, phosphorylatable, fast skeletal muscle a	-10.198
| cadherin-4-like | CDH4 | -	8.85674	KAT8 regulatory NSL complex subunit 3 isoform X5	-7.8528	glutamine synthetase	2.75213	synaptopodin 2-like protein	-10.1461
collagen alpha-1(VI) chain	8.79968	insulin	-7.83678	urokinase plasminogen activator surface receptor-like	2.74263	parvalbumin beta-like	-10.0478
RE1-silencing transcription factor B-like isoform X8	8.76668	UDP-glucuronosyltransferase 2A1 isoform X3	-7.71185	verrucotoxin subunit beta-like isoform X2	2.4962	nucleoside diphosphate kinase B-like	-9.9993
galanin receptor type 1b isoform X2	8.67964	saxitoxin and tetrodotoxin-binding protein 1 isoform X3	-7.39143	galanin receptor type 1b isoform X2	2.29636	telethonin	-9.82305
uncharacterized protein LOC127359504 isoform X1	8.67173	secreted phosphoprotein 24	-7.36614	complement component C7	2.14459	myosin heavy chain, fast skeletal muscle-like	-9.62242
mannan-binding lectin serine protease 1 isoform X1	8.64662	galanin receptor type 1b isoform X2	-7.09287	histidine triad nucleotide-binding protein 1	2.10769	troponin I, fast skeletal muscle-like	-9.59022
disintegrin and metalloproteinase domain-containing protein 9 isoform X3	8.61959	apolipoprotein A-II	-7.07659	peroxiredoxin-like 2A	2.0426	troponin I, fast skeletal muscle-like	-9.53363
dnaJ homolog subfamily C member 10 isoform X2	8.61658	vitronectin b	-7.07294			troponin T, cardiac muscle isoforms-like isoform X5	-9.42312
protein NLRC5-like	8.57954	insulin-like growth factor-binding protein complex acid labile subunit	-7.00791			sarcalumenin isoform X1	-9.18816
LOW QUALITY PROTEIN: anoctamin-10	8.54388	macrophage mannose receptor 1-like	-6.94771			leiomodin-3	-8.96735
protein NLRC5-like	8.51155	hypothetical protein L3Q82_021926	-6.87711			immunoglobulin-like and fibronectin type III domain-containing protein 1	-8.8166
IgM heavy chain VH region, partial	8.41956	CD59 glycoprotein-like	-6.87711			myosin-binding protein C, slow-type isoform X4	-8.73359
protein NLRC5 isoform X8	8.39783	fibroblast growth factor 23-like isoform X1	-6.80903			sarcoplasmic/endoplasmic reticulum calcium ATPase 1 isoform X1	-8.68075
immunoglobulin D, partial	8.31256	galanin receptor type 1b isoform X2	-6.71581			creatine kinase M-type-like	-8.67361
kinesin-like protein KIFC3 isoform X18	8.24736	fibrinogen beta chain precursor, partial	-6.71512			myosin, light polypeptide 3, skeletal muscle	-8.60498
Sodium/potassium-transporting ATPase subunit beta-1-interacting protein 4, partial	8.23825	glyoxylate reductase/hydroxypyruvate reductase b	-6.7005			troponin I, fast skeletal muscle-like	-8.59008
fibulin-2	8.15405	plasma protease C1 inhibitor	-6.7005			four and a half LIM domains protein 5	-8.5752
renin	8.14408	transmembrane protein 26b isoform X4	-6.66118			troponin I, fast skeletal muscle-like	-8.52452
sialoadhesin-like isoform X1	8.11391	GTPase IMAP family member 8-like	-6.62331			troponin C, skeletal muscle	-8.51975
galanin receptor type 1b isoform X1	8.08445	uncharacterized protein si:ch211-248a14.8 isoform X1	-6.62331			troponin I, slow skeletal muscle-like	-8.51975
ADP/ATP translocase 1	8.06118	histone-lysine N-methyltransferase SMYD1b isoform X2	-6.5288			myosin heavy chain, fast skeletal muscle-like	-8.44788
-	8.05377	leukocyte cell-derived chemotaxin-2	-6.50156			attractin-like protein 1 isoform X2	-8.43341
glutaminase kidney isoform, mitochondrial isoform X2	8.02355	hemopexin	-6.49031			myosin-binding protein C, fast-type-like	-8.27593
CD276 antigen-like	8.0031	transferrin-a	-6.4255			titin-like isoform X1	-8.26627
excitatory amino acid transporter 4 isoform X2	7.99425	type-4 ice-structuring protein LS-12	-6.31441			kelch-like protein 41b	-8.25011
immunoglobulin heavy chain variable region, partial	7.95726	protein LEG1 homolog	-6.28294			glycogen phosphorylase, muscle form	-8.23706
probable G-protein coupled receptor 34b	7.87401	apolipoprotein A-I	-6.21019			troponin I, fast skeletal muscle-like	-8.09279
uncharacterized protein LOC127374581 isoform X3	7.82131	hypothetical protein Z043_125862	-6.12454			| low quality protein: titin | TTN | EC:2.7.10.0	-8.04234
TELO2-interacting protein 2	7.77909	Uricase	-6.01507			protein AMBP-like	-8.00784
B-cell receptor CD22-like isoform X25	7.75405	fatty acid-binding protein 10-A, liver basic-like isoform X1	-5.86067			ATPase sarcoplasmic/endoplasmic reticulum Ca2+ transporting 1, like isoform X2	-7.99877
PREDICTED: hippocampus abundant transcript 1 protein-like, partial	7.73601	prothrombin	-5.84263			myosin heavy chain, fast skeletal muscle-like	-7.97223
inactive tyrosine-protein kinase PRAG1	7.73568	glutathione peroxidase 3	-5.76011			zinc finger MYM-type protein 1-like	-7.95195
hypothetical protein	7.682	Hypothetical predicted protein	-5.69486			piggyBac transposable element-derived protein 3-like	-7.91999
retinal-specific phospholipid-transporting ATPase ABCA4-like isoform X2	7.59045	uncharacterized protein AKAME5_001772300	-5.63917			inter-alpha-trypsin inhibitor heavy chain H2	-7.86276
immunoglobulin heavy chain variable region, partial	7.57994	complement C1q-like protein 4	-5.63001			junctional sarcoplasmic reticulum protein 1 isoform X1	-7.84738
uncharacterized protein LOC127356115 isoform X1	7.51621	TCB1 transposase, partial	-5.58314			desmin a	-7.82529
ceramide synthase 2 isoform X2	7.49058	hypothetical protein INR49_019315, partial	-5.50221			GMP reductase 1	-7.75546
uncharacterized protein LOC127374581 isoform X3	7.47308	saxitoxin and tetrodotoxin-binding protein 1-like	-5.44048			protein phosphatase 1K, mitochondrial	-7.74334
protein NLRC5 isoform X8	7.43332	mid1-interacting protein 1-B-like	-5.33349			sodium/potassium-transporting ATPase subunit alpha-2 isoform X1	-7.73957
class II histocompatibility antigen, B-L beta chain-like	7.41536	hyaluronan-binding protein 2-like	-5.04212			taxilin beta b	-7.69107
V-set domain-containing T-cell activation inhibitor 1-like isoform X2	7.38421	complement C3 isoform X2	-5.02311			troponin T type 3a (skeletal, fast) isoform X4	-7.68703
up-regulator of cell proliferation isoform X9	7.37148	alpha-1-antitrypsin-like protein CM55-MS	-4.96475			hyaluronan-binding protein 2-like	-7.4909
septin-8-A-like isoform X2	7.3459	cold shock domain-containing protein C2a	-4.92415			adenosine receptor A1b	-7.43649
hypothetical protein NFI96_005525	7.31777	uncharacterized protein LOC127358085 isoform X3	-4.73075			myosin heavy chain	-7.4226
GON-4-like protein isoform X1	7.21474	Apolipoprotein A-IV	-4.55067			complement C3-like	-7.29327
myomesin-2 isoform X3	7.20338	lysozyme C	-4.50102			myosin heavy chain, fast skeletal muscle	-7.23789
myomesin-1 isoform X5	7.19403	tumor susceptibility gene 101 protein	-4.36931			formin isoform X2	-7.23505
Protein lin-28 -like protein B	7.1817	hypothetical protein EPR50_G00138980	-4.33388			CD276 antigen	-7.23036
| collagen alpha-1 chain | COL14A1 | -	7.16939	unnamed protein product	-4.30264			myosin-7-like	-7.17408
LOW QUALITY PROTEIN: uncharacterized protein LOC127378798	7.16723	PREDICTED: purine nucleoside phosphorylase-like	-4.2587			glutamate receptor ionotropic, NMDA 3B	-7.15232
uncharacterized protein LOC127369169	7.15331	alpha-2B adrenergic receptor	-4.23989			creatine kinase M-type	-7.10274
Nance-Horan syndrome protein-like protein	6.97701	beta-2-glycoprotein 1-like	-4.17138			coagulation factor VIIi	-7.06502
ras GTPase-activating-like protein IQGAP3	6.8678	stathmin-2b isoform X1	-4.16768			myosin binding protein Ca	-7.04505
uncharacterized protein LOC127350742	6.86167	transitional endoplasmic reticulum ATPase isoform X1	-4.1463			prothrombin	-6.96315
myosin heavy chain, fast skeletal muscle-like	6.85138	extracellular matrix protein 2	-4.11744			phosphoglycerate mutase 2	-6.90603
calpain-3 isoform X2	6.85052	hypothetical protein DPEC_G00259550	-4.10666			uncharacterized protein LOC117245940	-6.87534
galanin receptor type 1b isoform X1	6.84231	-	-4.04135			plasminogen	-6.83999
transitional endoplasmic reticulum ATPase isoform X4	6.84084	apolipoprotein Bb, tandem duplicate 1	-3.98233			fetuin B	-6.79832
myosin heavy chain, fast skeletal muscle-like	6.8205	GTP cyclohydrolase 2	-3.92243			glucose-6-phosphate isomerase b	-6.77585
Zinc finger MYND domain-containing protein 17	6.64086	type-2 ice-structuring protein-like	-3.88374			troponin C, skeletal muscle	-6.74238
immunoglobulin tau heavy chain%2C partial	6.63905	mucin-5AC-like	-3.88018			uncharacterized protein atf5a	-6.72775
proto-oncogene DBL isoform X3	6.54596	uncharacterized protein LOC127359846	-3.79093			beta-taxilin isoform X2	-6.70865
hypothetical protein KUCAC02_034217	6.49732	LOW QUALITY PROTEIN: adenosine receptor A1b	-3.69207			myomegalin isoform X2	-6.58118
caspase recruitment domain-containing protein 8-like	6.45277	synaptic vesicular amine transporter	-3.62072			kininogen-1 isoform X1	-6.52813
integrin alpha-V	6.45219	alpha-protein kinase 2 isoform X2	-3.58903			complement C1q-like protein 3	-6.51087
ladderlectin-like isoform X1	6.41358	betaine--homocysteine S-methyltransferase 1	-3.56919			RNA-directed DNA polymerase from mobile element jockey	-6.47391
immunoglobulin heavy chain variable region, partial	6.369	sodium-dependent noradrenaline transporter	-3.567			ceruloplasmin isoform X2	-6.4148
unnamed protein product	6.31244	| synaptotagmin-1 isoform 1 | SYT1 | -	-3.54809			striated muscle-specific serine/threonine-protein kinase isoform X2	-6.40829
DNA-directed RNA polymerase II subunit RPB2	6.30355	membrane progestin receptor delta isoform X3	-3.51613			serpin peptidase inhibitor, clade F (alpha-2 antiplasmin, pigment epithelium derived factor), member 2b	-6.40103
uncharacterized protein LOC127363140 isoform X4	6.2474	antithrombin-III	-3.51171			60S ribosomal protein L3-like	-6.4007
hypothetical protein EYF80_019920	6.23704	CUGBP Elav-like family member 3	-3.49409			apolipoprotein C-I	-6.38196
NLR family CARD domain-containing protein 3-like isoform X1	6.2181	protocadherin gamma-A11 isoform X42	-3.48562			glyceraldehyde-3-phosphate dehydrogenase	-6.36224
hypothetical protein Q8A73_011345	6.21378	C-terminal-binding protein 1	-3.45639			myopalladin isoform X1	-6.33482
hypothetical protein CgunFtcFv8_011083	6.21364	hypothetical protein EPR50_G00189170	-3.44875			formin-like isoform X1	-6.19797
GTPase IMAP family member 7-like	6.19299	dolichyldiphosphatase 1	-3.33653			alpha-2-macroglobulin-like isoform X2	-6.17898
myozenin-1a	6.18111	-	-3.32575			KAT8 regulatory NSL complex subunit 3 isoform X5	-6.10401
Immunoglobulin heavy variable 3-48	6.13025	septin-4-like	-3.32078			alpha-2-macroglobulin-like isoform X2	-5.8811
NACHT, LRR and PYD domains-containing protein 12-like isoform X4	6.1121	PREDICTED: heparan sulfate glucosamine 3-O-sulfotransferase 3B1-like	-3.27432			Transposable element Tcb2 transposase	-5.85927
uncharacterized protein LOC127374581 isoform X3	6.08608	sodium/potassium-transporting ATPase subunit beta-3a	-3.27427			solute carrier family 2, facilitated glucose transporter member 4	-5.85252
uncharacterized protein LOC127378332 isoform X1	6.08527	-	-3.255			interleukin-1 receptor accessory protein-like 1-A	-5.83834
galanin receptor type 1b isoform X1	6.07716	hepatocyte nuclear factor 1-beta-A	-3.24483			secretogranin-2	-5.80552
Inactive carboxypeptidase-like protein X2	6.05175	hypothetical protein KUCAC02_021516, partial	-3.16213			type-4 ice-structuring protein LS-12-like	-5.69358
transcription initiation factor TFIID subunit 4	5.92345	complement component C9	-3.15849			TC1A transposase	-5.56269
immunoglobulin gamma-1 heavy chain-like	5.89599	hypothetical protein PBY51_021784	-3.14507			arf-GAP with GTPase, ANK repeat and PH domain-containing protein 1-like	-5.40428
scm-like with four MBT domains protein 2 isoform X1	5.83347	glucose transporter 1	-3.10711			betaine--homocysteine S-methyltransferase 1-like	-5.39724
activating molecule in BECN1-regulated autophagy protein 1B isoform X3	5.82959	hypothetical protein P4O66_021575, partial	-3.09187			lumican	-5.34625
ribonuclease kappa-A-like	5.82287	zinc finger protein 704 isoform X2	-3.07724			type-2 ice-structuring protein-like	-5.34175
butyrophilin-like protein 2 isoform X8	5.78394	| fibronectin type iii domain-containing protein 3b | FNDC3B | -	-3.05786			complement receptor type 1 isoform X1	-5.26501
uncharacterized protein LOC127362370	5.78376	NACHT, LRR and PYD domains-containing protein 14 isoform X2	-3.05447			thioredoxin-interacting protein-like	-5.21496
NACHT, LRR and PYD domains-containing protein 12 isoform X4	5.75798	synaptotagmin-14b isoform X2	-3.04754			calphotin-like isoform X1	-5.18602
immunoglobulin D, partial	5.74791	uncharacterized protein LOC127360803	-3.04116			LIM domain-binding protein 3b isoform X2	-5.12455
guanine nucleotide-binding protein subunit beta-5b	5.72833	LOW QUALITY PROTEIN: la-related protein 4B	-3.03392			PDZ and LIM domain protein 5a isoform X1	-5.03724
butyrophilin subfamily 1 member A1-like	5.71144	proprotein convertase subtilisin/kexin type 1 inhibitor, like, partial	-3.00833			hypothetical protein Q5P01_025214	-4.97262
caskin-1 isoform X4	5.70276	| plexin domain-containing protein 2 | PLXDC2 | -	-2.99587			aldolase a, fructose-bisphosphate, b	-4.71492
uncharacterized protein LOC133999979	5.66983	phosphatidic acid phosphatase type 2D	-2.99214			beta-actin	-4.69564
uncharacterized protein LOC127360475 isoform X1	5.65736	| uncharacterized protein c20orf112 homolog | C13H20ORF112 | -	-2.98812			ADP/ATP translocase 2	-4.67345
Immunoglobulin heavy variable 3-30-3	5.64509	bromodomain-containing protein 4	-2.98115			novel sal-like protein	-4.6662
uncharacterized protein LOC127374581 isoform X3	5.60453	| nuclear factor 1 x-type-like | NFIX | -	-2.9769			RNA-directed DNA polymerase from mobile element jockey	-4.64973
alpha-1,6-mannosyl-glycoprotein 2-beta-N-acetylglucosaminyltransferase-like	5.5795	butyrophilin-like protein 1	-2.97536			guanidinoacetate N-methyltransferase	-4.61218
uncharacterized protein si:ch211-191i18.2	5.53584	PREDICTED: afadin-like	-2.96478			Very-long-chain (3R)-3-hydroxyacyl-CoA dehydratase 1	-4.61077
solute carrier family 4 member 11 isoform X2	5.53391	crk-like protein	-2.96465			apolipoprotein Bb, tandem duplicate 1	-4.43017
protein NLRC3-like	5.52213	interferon-induced protein with tetratricopeptide repeats 2-like	-2.95567			---NA---	-4.36967
proprotein convertase subtilisin/kexin type 5-like	5.50255	unnamed protein product, partial	-2.93563			actin-like isoform X1	-4.3545
uncharacterized protein LOC127373053	5.40121	plasminogen, partial	-2.9078			Transposable element	-4.3194
NLR family CARD domain-containing protein 3-like isoform X14	5.3984	NADH dehydrogenase subunit 6	-2.90123			nuclear receptor subfamily 4 group A member 3 isoform X1	-4.26962
hypothetical protein N1851_024676	5.39097	calponin-3-like protein	-2.89905			novel sal-like protein	-4.18923
unnamed protein product, partial	5.3868	secretogranin-3 isoform X2	-2.89862			novel sal-like protein	-4.14063
immunoglobulin lambda-1 light chain-like isoform X6	5.38062	histone H2B 1/2-like	-2.89786			novel sal-like protein	-4.08683
obscurin isoform X3	5.37632	POU domain, class 2, transcription factor 1b isoform X18	-2.87602			novel sal-like protein	-4.0805
PREDICTED: arginyl aminopeptidase-like 1, partial	5.32899	CTD small phosphatase-like protein 2-B isoform X2	-2.84399			C-myc promoter-binding protein isoform X1	-4.07637
rho GTPase-activating protein 4 isoform X2	5.23042	electrogenic sodium bicarbonate cotransporter 1 isoform X2	-2.84174			novel sal-like protein	-4.07016
Immunoglobulin heavy variable 2-70D	5.2085	dual specificity tyrosine-phosphorylation-regulated kinase 2 isoform X2	-2.84139			novel sal-like protein	-4.06507
uncharacterized protein LOC118336541	5.19689	-	-2.83875			integral membrane protein 2C-like	-3.96169
LOW QUALITY PROTEIN: pleckstrin homology domain-containing family G member 3-like, partial	5.17252	microtubule-associated protein 9	-2.8374			COPB protein	-3.9441
PREDICTED: synaptojanin-1-like	5.17167	COPB protein, partial	-2.82924			ACTN2 protein	-3.92841
proteoglycan 4-like isoform X1	5.15209	nuclear factor 1 B-type isoform X8	-2.81295			scm-like with four MBT domains protein 2 isoform X1	-3.81676
HEAT repeat-containing protein 1 isoform X1	5.14899	protein FAM222B	-2.8073			homer protein homolog 1-like	-3.79877
hypothetical protein CesoFtcFv8_003074	5.14506	histone H1-like	-2.78977			CHK1 checkpoint-like protein	-3.78568
CST complex subunit CTC1	5.12903	zinc finger and BTB domain-containing protein 10 isoform X2	-2.75764			Zgc:158463 protein	-3.752
dual specificity tyrosine-phosphorylation-regulated kinase 1A isoform X1	5.1128	ubiquitin carboxyl-terminal hydrolase 42	-2.7535			CHK1 checkpoint-like protein	-3.7231
sodium channel protein type 4 subunit alpha B	5.1095	transcription factor Sox-9-A	-2.75335			probable nuclear hormone receptor HR38	-3.62914
uncharacterized protein LOC127374624 isoform X2	5.10323	photoreceptor-specific nuclear receptor isoform X1	-2.74578			Zgc:158463 protein	-3.29034
plexin-C1-like	5.10173	RING finger protein 24 isoform X2	-2.74301			colony stimulating factor 3 (granulocyte) a isoform X1	-3.19208
NLR family CARD domain-containing protein 3-like isoform X9	5.09909	hypothetical protein L3Q82_017508	-2.73899			mothers against decapentaplegic homolog 7	-3.17713
aldo-keto reductase family 1 member B1	5.09491	-	-2.7354			Zgc:158463 protein	-3.16336
solute carrier family 15 member 5 isoform X2	5.09358	hypothetical protein fugu_002576	-2.71678			olfactomedin-like 2Ba isoform X2	-3.13486
baculoviral IAP repeat-containing protein 6-like	5.08427	glucocorticoid-induced transcript 1 protein isoform X2	-2.70483			Zgc:158463 protein	-3.11555
calpain 2, (m/II) large subunit b	5.0739	YTH domain-containing family protein 1 isoform X1	-2.68922			Transposable element Tc3 transposase	-3.01595
serine/threonine-protein kinase 36	5.07342	spermatogenesis-associated serine-rich protein 2	-2.682			Zgc:158463 protein	-2.98678
hypothetical protein COCON_G00065920	5.0649	hypothetical protein PFLUV_G00088320	-2.67314			Zgc:158463 protein	-2.98014
putative palmitoyltransferase ZDHHC12	5.04009	teashirt homolog 3	-2.67002			ras-specific guanine nucleotide-releasing factor 2 isoform X6	-2.96592
caspase-3a	5.02131	uncharacterized protein zbtb4	-2.66535			Zgc:158463 protein	-2.94464
hypothetical protein NQZ68_028306	5.00701	LIX1-like protein	-2.66221			RNA-directed DNA polymerase from mobile element jockey	-2.87656
N-acetylglutamate synthase, mitochondrial	4.99707	dnaJ homolog subfamily B member 5	-2.65681			Zgc:158463 protein	-2.85089
uncharacterized protein LOC127360600 isoform X2	4.97857	uncharacterized protein LOC127375465 isoform X1	-2.64334			Zgc:158463 protein	-2.78806
aminopeptidase RNPEPL1	4.97185	TNF superfamily member 10, like	-2.63795			cytohesin-2	-2.75829
uncharacterized protein LOC127362961 isoform X4	4.96457	LOW QUALITY PROTEIN: serine/threonine-protein kinase WNK2-like	-2.63472			early growth response protein 3	-2.74756
hypothetical protein EPR50_G00234430	4.95082	CHK1 checkpoint-like protein, partial	-2.61618			NACHT, LRR and PYD domains-containing protein 1b allele 2-like	-2.70792
hypothetical protein L3Q82_010099	4.9307	cholesterol 25-hydroxylase-like protein isoform X1	-2.61412			nuclear receptor subfamily 4 group A member 1	-2.67337
butyrophilin subfamily 1 member A1-like isoform X6	4.92571	myosin-11-like	-2.61241			Zgc:158463 protein	-2.64852
integrin alpha-V	4.91923	interferon-induced protein with tetratricopeptide repeats 5-like isoform X1	-2.6092			receptor expression-enhancing protein 5	-2.64807
claudin-5b	4.91899	collagen alpha-6(VI) chain isoform X3	-2.60213			collagenase 3-like	-2.62958
protein NLRC3-like	4.9171	cyclin-I	-2.59289			actin, alpha cardiac muscle 1 isoform X4	-2.62832
hedgehog acyltransferase like, a isoform X2	4.91439	fibroblast growth factor receptor 1-A-like isoform X1	-2.59213			Zgc:158463 protein	-2.60416
glutathione hydrolase 5 proenzyme-like isoform X2	4.90667	Methionine aminopeptidase 2	-2.58819			| ankyrin-3-like isoform x1 | ANK3 | -	-2.58285
hypothetical protein L3Q82_005547	4.90604	Glycogen synthase kinase-3 beta	-2.57644			PR domain zinc finger protein 1a	-2.49071
hypothetical protein cypCar_00034133	4.88984	NADH dehydrogenase subunit 1	-2.57376			BAF chromatin remodeling complex subunit BCL11A a isoform X1	-2.43337
protein NLRC3-like	4.88878	CD276 antigen isoform X4	-2.57375			cas scaffolding protein family member 4	-2.33103
NLR family CARD domain-containing protein 3-like	4.8851	retinol dehydrogenase 10	-2.57053			RNA-directed DNA polymerase from mobile element jockey	-2.2637
polymeric immunoglobulin receptor-like isoform X1	4.87169	uncharacterized protein si:ch211-152f22.4 isoform X2	-2.56967			cysteine/serine-rich nuclear protein 1b	-2.24966
OX-2 membrane glycoprotein	4.87153	homeobox protein Hox-B5a isoform X1	-2.566			STKc_SGK domain-containing protein isoform X1	-2.13253
protein NLRC3-like	4.86383	apolipoprotein L1	-2.56351			zinc finger MYM-type protein 1-like	-2.12739
protein NLRC3-like	4.85892	syndecan-3	-2.55947			| inositol -trisphosphate receptor type 1 | ITPR1 | -	-2.08797
hypothetical protein L3Q82_001493	4.85608	serine/arginine repetitive matrix protein 2 isoform X6	-2.55774			Immunoglobulin kappa variable 4-1	-2.02636
protein transport protein Sec23A-like	4.84878	muscleblind-like protein 1 isoform X16	-2.55365
immunoglobulin heavy chain, partial	4.83249	junction-mediating and -regulatory protein	-2.54626
uncharacterized protein LOC127366633 isoform X2	4.82619	unnamed protein product	-2.54411
coiled-coil domain-containing protein 66 isoform X4	4.8181	uncharacterized protein LOC127376693 isoform X2	-2.53939
cdkn1a interacting zinc finger protein 1b isoform X3	4.81087	circadian-associated transcriptional repressor-like	-2.5319
Ig kappa chain V region 3547	4.77333	| ataxin-1 | ATXN1 | -	-2.53017
uncharacterized protein LOC127374581 isoform X3	4.77273	proto-oncogene tyrosine-protein kinase Src-like isoform X1	-2.52782
immunoglobulin kappa light chain-like	4.7687	uncharacterized protein LOC118469438	-2.52675
tripartite motif-containing protein 16 isoform X2	4.75755	radiation-inducible immediate-early gene IEX-1	-2.52459
polyunsaturated fatty acid lipoxygenase ALOX15B-like isoform X2	4.75266	LOW QUALITY PROTEIN: E3 ubiquitin-protein ligase rnf213-alpha-like	-2.52039
pro-neuregulin-3, membrane-bound isoform	4.75051	protein jagged-2-like isoform X2	-2.51941
NACHT, LRR and PYD domains-containing protein 3-like isoform X3	4.74119	E3 ubiquitin-protein ligase TRIM47	-2.51565
protein NLRC5 isoform X8	4.74022	Notch-regulated ankyrin repeat-containing protein A	-2.51031
| butyrophilin subfamily 2 member a2-like | - | -	4.736	E3 ubiquitin-protein ligase znrf2	-2.50881
immunoglobulin lambda-1 light chain-like isoform X1	4.72928	| dachshund homolog 1 | DACH1 | -	-2.50066
DENN domain-containing protein 3 isoform X2	4.72518	Carbohydrate sulfotransferase 15	-2.49575
immunoglobulin lambda-1 light chain-like isoform X2	4.72015	GDNF family receptor alpha-2	-2.48947
putative DMBT1-like protein	4.71309	M-phase phosphoprotein 8 isoform X3	-2.48926
hypothetical protein NQZ68_028295	4.70778	v-ski avian sarcoma viral oncogene homolog a	-2.48246
hypothetical protein D9C73_028281	4.70223	Activating signal cointegrator 1	-2.47492
protein KIAA0100 isoform X2	4.69856	Protein argonaute-2	-2.46888
Glycosaminoglycan xylosylkinase	4.69654	RNA-directed DNA polymerase from mobile element jockey	-2.46836
uncharacterized protein LOC127359017 isoform X1	4.69549	tetratricopeptide repeat protein 1	-2.46634
MHC class I alpha antigen, partial	4.69426	unnamed protein product	-2.4598
NLR family CARD domain-containing protein 3-like	4.68525	hypothetical protein FQN60_006747	-2.45586
hypothetical protein L3Q82_019842	4.68433	| protein jade-2 | PHF15 | -	-2.45023
muscle, skeletal receptor tyrosine-protein kinase	4.68328	NEDD4 family-interacting protein 2-like, partial	-2.44649
NACHT, LRR and PYD domains-containing protein 12-like isoform X2	4.66784	mediator of RNA polymerase II transcription subunit 30-like	-2.44202
B-cell receptor CD22-like isoform X25	4.65557	WW domain-binding protein 1	-2.43814
LOW QUALITY PROTEIN: uncharacterized protein LOC125003945	4.64871	immunoglobulin superfamily member 8	-2.4356
protein odr-4 homolog	4.64408	tumor protein p53-inducible nuclear protein 1	-2.43378
DDB1- and CUL4-associated factor 1	4.64382	| zinc finger and btb domain-containing protein 16-a-like | ZBTB16 | -	-2.43348
hypothetical protein INR49_023405	4.63184	Nuclear receptor subfamily 5 group A member 2	-2.43107
GPI inositol-deacylase	4.62272	casein kinase I isoform X4	-2.42803
tissue factor pathway inhibitor a	4.62247	histone H2B 1/2-like	-2.42774
E3 ubiquitin-protein ligase HECW2 isoform X4	4.61981	repulsive guidance molecule A	-2.42704
hydroxyacid-oxoacid transhydrogenase, mitochondrial	4.60089	| elks rab6-interacting cast family member 1 isoform 1 | ERC1 | -	-2.42655
E3 ubiquitin-protein ligase RNF31 isoform X2	4.59357	C-factor	-2.42206
MHC class I antigen, partial	4.57975	bromodomain-containing protein 3 isoform X2	-2.41757
cell adhesion molecule DSCAM-like	4.57636	collagen alpha-6(VI) chain	-2.41283
Ribonuclease inhibitor	4.57325	SKI/DACH domain-containing protein 1	-2.41245
PWWP domain-containing protein 2A	4.55742	uncharacterized protein LOC127364437 isoform X2	-2.4099
Immunoglobulin kappa variable 2D-28	4.54129	trinucleotide repeat-containing gene 6C protein isoform X6	-2.40767
NLR family CARD domain-containing protein 3-like	4.53574	hypothetical protein LDENG_00062530	-2.40075
AFG3-like protein 2	4.52045	neuritin, partial	-2.3997
host cell factor 1b	4.51737	sodium/hydrogen exchanger 5	-2.38678
protein NLRC3-like isoform X14	4.5155	atypical chemokine receptor 4	-2.3867
obscurin-like	4.50905	protein SREK1IP1	-2.3844
hypothetical protein Q5P01_012073	4.50271	protein FAM168A isoform X2	-2.3767
uncharacterized protein LOC122992273 isoform X2	4.5023	mitogen-activated protein kinase 1-like	-2.37029
hypothetical protein NQZ68_017971	4.49996	vascular endothelial growth factor A isoform X1	-2.36431
zinc finger BED domain-containing protein 5-like	4.49986	unnamed protein product	-2.35986
uncharacterized protein LOC111239848, partial	4.48845	uncharacterized protein DDB_G0286299	-2.3583
uncharacterized protein LOC127352297 isoform X11	4.48228	hypothetical protein CRUP_030891, partial	-2.35703
LOW QUALITY PROTEIN: Ig heavy chain Mem5-like	4.48083	F-BAR domain only protein 2 isoform X12	-2.35335
TCB2 transposase, partial	4.46488	uncharacterized protein LOC126392753	-2.34895
interferon-induced protein 44	4.45629	PREDICTED: thyroid hormone receptor beta-like isoform X2	-2.34709
Alanine--tRNA ligase, mitochondrial	4.45587	hypothetical protein INR49_027264	-2.3466
uncharacterized protein si:ch211-67e16.4, partial	4.45029	sterol regulatory element-binding protein cleavage-activating protein isoform X3	-2.34613
protein NLRC3-like isoform X2	4.42896	dual specificity mitogen-activated protein kinase kinase 6	-2.34435
plexin-C1	4.39979	solute carrier family 35 member D3	-2.3395
high affinity choline transporter 1	4.37687	| nuclear receptor ror-alpha | RORA | -	-2.33947
E3 ubiquitin/ISG15 ligase TRIM25-like	4.37182	uncharacterized protein LOC127355646 isoform X8	-2.33754
protein LSM14 homolog A-like isoform X1, partial	4.36796	hypothetical protein INR49_013658	-2.32652
peroxisomal 2,4-dienoyl-CoA reductase [(3E)-enoyl-CoA-producing] isoform X2	4.36753	trinucleotide repeat-containing gene 18 protein isoform X4	-2.3259
NACHT, LRR and PYD domains-containing protein 3 isoform X1	4.36551	| transmembrane and tpr repeat-containing protein 2 | TMTC2 | -	-2.32564
stabilin-2	4.36079	hypothetical protein GBF38_011065, partial	-2.32364
capping protein, Arp2/3 and myosin-I linker protein 3-like isoform X3	4.35828	mRNA decay activator protein ZFP36L2	-2.32094
neogenin-like	4.34388	NF-kappa-B-repressing factor	-2.31987
hypothetical protein INR49_000164	4.33643	homeobox protein HMX3	-2.3198
nuclear factor 7, ovary-like	4.30662	putative RNA-binding protein 15B	-2.31606
GON-4-like protein isoform X3	4.30152	plasminogen, partial	-2.3137
uncharacterized protein LOC121685628	4.29603	terminal nucleotidyltransferase 4A isoform X2	-2.31289
RNA-directed DNA polymerase from mobile element jockey	4.28115	ras-like protein family member 10A isoform X2	-2.30791
protein NLRC5-like	4.2687	40S ribosomal protein S26	-2.30747
Ig kappa chain V19-17-like	4.26862	TSC22 domain family protein 1 isoform X1	-2.30386
uncharacterized protein LOC132887785	4.26595	| chloride channel protein 2 isoform x1 | CLCN2 | -	-2.30258
olfactomedin	4.26197	ADP-ribosylation factor 6a	-2.30108
CD99 molecule	4.25757	uncharacterized protein LOC127359806	-2.29887
protein NLRC5 isoform X5	4.25709	bone morphogenetic protein receptor type-2	-2.29813
NLR family CARD domain-containing protein 3-like isoform X9	4.25237	unnamed protein product, partial	-2.29667
Immunoglobulin heavy variable 3-48	4.25038	LIM domain-containing protein ajuba	-2.29504
tumor necrosis factor receptor superfamily member 21	4.23367	runt-related transcription factor 1 isoform X3	-2.29307
interleukin-6 receptor subunit beta-like isoform X2	4.23302	-	-2.29065
unnamed protein product, partial	4.22816	coxsackievirus and adenovirus receptor homolog	-2.29056
protein NLRC3-like	4.22814	hypothetical protein F2P81_018454	-2.28659
uncharacterized protein LOC122885134 isoform X3	4.22682	adenylate cyclase type 3-like	-2.28189
11-beta-hydroxysteroid dehydrogenase type 2	4.22488	glycine N-methyltransferase	-2.27673
| cadherin 23 | CDH23 | -	4.21697	uncharacterized protein LOC121706456	-2.27641
uncharacterized protein LOC127362370	4.21114	cytoplasmic polyadenylation element-binding protein 4 isoform X6	-2.27098
anoctamin-8-like isoform X2	4.20991	beta-catenin-interacting protein 1	-2.27013
hypothetical protein	4.20466	protocadherin alpha-C2 isoform X2	-2.26707
delta-1-pyrroline-5-carboxylate dehydrogenase, mitochondrial-like	4.20399	hypothetical protein INR49_009538	-2.26583
receptor-type tyrosine-protein phosphatase C-like	4.20364	RGM domain family, member D	-2.26341
uncharacterized protein LOC127374624 isoform X2	4.1969	guanine nucleotide-binding protein G(s) subunit alpha-like	-2.26307
Collagen alpha-2(VI) chain Precursor	4.19208	CREB-regulated transcription coactivator 1-like	-2.25742
SH3KBP1-binding protein 1	4.1882	protein Smaug homolog 1 isoform X3	-2.25538
eyes absent homolog 3 isoform X2	4.18356	serine/threonine-protein kinase B-raf-like, partial	-2.25471
LOW QUALITY PROTEIN: NACHT, LRR and PYD domains-containing protein 12-like	4.1802	amyloid beta precursor protein binding family B member 2 isoform X3	-2.25241
NLR family CARD domain-containing protein 3-like isoform X6	4.1796	Krueppel-like factor 4	-2.23812
titin	4.17745	suppressor of cytokine signaling 5b	-2.23591
uncharacterized protein LOC127378158 isoform X6	4.17654	RNA-binding protein Nova-1-like isoform X2	-2.23554
pyruvate dehydrogenase E1 component subunit beta, mitochondrial-like, partial	4.17523	insulin-like growth factor 2 mRNA-binding protein 2a isoform X3	-2.21581
immunoglobulin heavy chain variable region, partial	4.17502	hypothetical protein L3Q82_014636	-2.2128
THAP domain-containing protein 11	4.17078	beta-adrenergic receptor kinase 2-like	-2.20597
hypothetical protein	4.16706	charged multivesicular body protein 4c-like, partial	-2.20189
C-C chemokine receptor type 10	4.16625	endothelin receptor type Aa	-2.20146
multiple coagulation factor deficiency protein 2	4.15639	plasminogen, partial	-2.19728
uncharacterized protein LOC127362348	4.15638	Tumor necrosis factor receptor superfamily member 16, partial	-2.19665
IgD/IgT heavy chain transmembrane form, partial	4.15489	transcription cofactor vestigial-like protein 4b isoform X4	-2.19483
hypothetical protein Q5P01_018807	4.15301	zinc finger and BTB domain-containing protein 7C, partial	-2.19131
immunoglobulin T heavy chain membrane-bound form	4.1529	protein sprouty homolog 3	-2.18941
uncharacterized protein LOC122786796	4.14358	protein tyrosine phosphatase type IVA 1 isoform X1	-2.18343
immunoglobulin kappa light chain-like	4.13854	protein HEXIM1	-2.18243
costars family protein ABRACL	4.13691	plexin A3-like, partial	-2.18153
NACHT, LRR and PYD domains-containing protein 12-like isoform X19	4.13138	lamin-A	-2.18103
Anion exchange protein 2, partial	4.12755	potassium voltage-gated channel subfamily C member 3b isoform X5	-2.18074
butyrophilin subfamily 3 member A3-like	4.12011	| insulin receptor-like | INSRA | EC:2.7.10.1	-2.18042
ribonuclease inhibitor-like	4.11557	THAP domain-containing protein 11	-2.17654
FH2 domain-containing protein 1	4.1129	TBC1 domain family member 10A	-2.17373
thyroid adenoma-associated protein homolog isoform X3	4.11271	ciliogenesis-associated TTC17-interacting protein	-2.17319
E3 ubiquitin/ISG15 ligase TRIM25-like	4.10977	SPRY domain-containing SOCS box protein 4 isoform X2	-2.16394
sentrin-specific protease 7 isoform X2	4.10236	immunoglobulin superfamily containing leucine-rich repeat protein 2-like	-2.16093
putative RNA-directed DNA polymerase from transposon BS	4.09563	D-glucuronyl C5-epimerase B	-2.15998
NACHT, LRR and PYD domains-containing protein 12 isoform X1	4.08032	amphiphysin-like	-2.15471
lysosomal alpha-glucosidase	4.07941	hypothetical protein L3Q82_023555	-2.15282
GTPase IMAP family member 8-like isoform X8	4.07741	ataxin-1-like	-2.15214
MHC class II antigen beta chain	4.06162	ATP synthase membrane subunit ea	-2.15136
stonin-1	4.05714	PREDICTED: ribonucleoprotein PTB-binding 1	-2.1493
tripartite motif-containing protein 16-like isoform X2	4.05019	probable ATP-dependent RNA helicase ddx6	-2.14287
protein NLRC3-like	4.03414	cytochrome b5 domain-containing protein 1	-2.13901
uncharacterized protein LOC130101990 isoform X2	4.0306	cholesterol 25-hydroxylase-like protein 1, member 1	-2.13804
NACHT, LRR and PYD domains-containing protein 12 isoform X4	4.02132	chromosomal protein D1-like	-2.13791
unnamed protein product, partial	4.01447	E3 ubiquitin-protein ligase TRIM21-like	-2.13752
immunoglobulin light chain precursor	4.01316	RING-box protein 1-like	-2.1367
NACHT, LRR and PYD domains-containing protein 12-like isoform X2	4.01256	coiled-coil domain-containing protein 186 isoform X4	-2.13631
uncharacterized protein LOC132152576	4.01181	ubiquitin thioesterase OTUB2	-2.13128
glutathione synthetase	4.00969	tyrosine-protein phosphatase non-receptor type 14	-2.12904
uncharacterized protein LOC127360600 isoform X2	4.00122	hypothetical protein GBF38_011805	-2.12825
CAP-Gly domain-containing linker protein 1 isoform X4	3.99937	transcription factor MafG-like isoform X2	-2.12766
SH2 domain-containing protein 1B	3.99494	hypothetical protein INR49_031275	-2.1266
hypothetical protein EXN66_Car019604	3.99353	mesoderm induction early response protein 3 isoform X2	-2.12426
histamine H2 receptor	3.99317	plasminogen, partial	-2.12411
NLR family CARD domain-containing protein 3-like	3.99267	kinesin-like protein KIF21A, partial	-2.11306
uncharacterized protein LOC129170704	3.98653	serine/arginine repetitive matrix protein 2	-2.11086
hypothetical protein FQN60_013877	3.98267	mitoferrin-1	-2.10775
thimet oligopeptidase-like	3.97701	zinc finger CCHC domain-containing protein 2	-2.10696
TCB1 transposase, partial	3.97563	AN1-type zinc finger protein 5a isoform X1	-2.1069
uncharacterized protein LOC127362666	3.97113	TCB1 transposase, partial	-2.10123
transforming growth factor-beta-induced protein ig-h3-like	3.96727	Bone morphogenetic protein 7	-2.10055
PREDICTED: phosphoserine aminotransferase-like	3.96128	hypothetical protein EYF80_008152	-2.10041
hypothetical protein NQD34_018412	3.9597	leucine-rich repeat-containing G-protein coupled receptor 5-like isoform X2	-2.09851
uncharacterized protein LOC127366691 isoform X15	3.95865	DNL-type zinc finger protein	-2.09716
Immunoglobulin heavy variable 3-30-3	3.95764	lymphocyte activation gene 3 protein-like isoform X1	-2.09682
arylsulfatase B	3.95669	bromodomain-containing protein 2a	-2.09531
uncharacterized protein LOC127360600 isoform X1	3.95197	lumican	-2.09377
Immunoglobulin kappa variable 4-1	3.95157	CXXC-type zinc finger protein 5 isoform X2	-2.09021
protein mono-ADP-ribosyltransferase PARP14 isoform X1	3.9494	Wilms tumor protein 1-interacting protein homolog	-2.08562
macoilin-1	3.94841	cyclin-dependent kinase inhibitor 1D isoform X1	-2.08524
PREDICTED: alpha-centractin-like	3.94651	growth/differentiation factor 6-A	-2.08395
uncharacterized protein LOC119902295	3.9463	protein Tob2	-2.08384
hypothetical protein L3Q82_011487	3.94324	cadherin-like and PC-esterase domain-containing protein 1	-2.08381
uncharacterized protein LOC133147013	3.9406	uncharacterized protein LOC127362340	-2.08327
protein NLRC5-like isoform X10	3.93874	2-oxo-4-hydroxy-4-carboxy-5-ureidoimidazoline decarboxylase	-2.08119
uncharacterized protein LOC127367997 isoform X1	3.93786	cdc42 effector protein 3	-2.07249
receptor expression-enhancing protein 5	3.93223	uncharacterized protein LOC127362983	-2.07224
ras-related protein Rab-40C-like	3.92992	ubiquitin-conjugating enzyme E2 D4 isoform X1	-2.07169
E3 ubiquitin-protein ligase MARCHF5-like	3.92879	uncharacterized protein LOC127352651	-2.0669
NACHT, LRR and PYD domains-containing protein 12-like isoform X2	3.9287	Serine/threonine-protein kinase 40	-2.06516
uncharacterized protein LOC127362370	3.92813	peroxidasin isoform X1	-2.06327
immunoglobulin lambda-1 light chain-like isoform X1	3.92422	tripartite motif-containing protein 16-like isoform X13	-2.0608
tripartite motif-containing protein 16-like	3.92414	uncharacterized protein LOC127350871	-2.05928
galanin receptor type 1b isoform X2	3.92335	protocadherin alpha-C2-like isoform X1	-2.05927
stromal interaction molecule 1 isoform X1	3.91956	netrin 2	-2.0586
lysosomal alpha-glucosidase	3.91717	-	-2.05671
immunoglobulin lambda-1 light chain isoform X3	3.91586	N-alpha-acetyltransferase 30	-2.05651
protein NLRC5 isoform X8	3.91299	golgin subfamily A member 6-like protein 22	-2.05563
immunoglobulin heavy chain variable region%2C partial	3.90457	growth hormone receptor a	-2.05559
FXYD domain-containing ion transport regulator 6	3.89784	LOW QUALITY PROTEIN: uncharacterized protein C18orf63-like	-2.05366
uncharacterized protein LOC127358728, partial	3.89413	Calsyntenin-1	-2.05359
LOW QUALITY PROTEIN: hemicentin-1-like	3.8919	PREDICTED: connector enhancer of kinase suppressor of ras 3-like	-2.05292
adseverin	3.88788	hypothetical protein L3Q82_014163, partial	-2.05286
uncharacterized protein LOC127362370	3.88286	TLC domain-containing protein 3A	-2.05222
-	3.87924	mothers against decapentaplegic homolog 6b	-2.05135
lethal(3)malignant brain tumor-like protein 1	3.87846	uncharacterized protein LOC127364551	-2.04535
fibrous sheath CABYR-binding protein	3.87479	type II inositol 3,4-bisphosphate 4-phosphatase isoform X3	-2.04425
hypothetical protein L3Q82_018411	3.8678	-	-2.04288
transcription factor SOX-4a	3.86751	hypothetical protein CRUP_031333	-2.04186
hypothetical protein	3.86708	profilin-2 isoform X1	-2.04172
membrane-spanning 4-domains subfamily A member 8-like isoform X5	3.85446	nanos homolog 1	-2.04123
uncharacterized protein LOC127359641 isoform X1	3.85176	interferon-induced very large GTPase 1-like isoform X2	-2.04059
Transcription elongation factor 1 homolog	3.85115	PREDICTED: schwannomin-interacting protein 1-like isoform X1	-2.03947
uncharacterized protein LOC121181797	3.84852	fibroblast growth factor 5-like	-2.03901
NACHT, LRR and PYD domains-containing protein 3-like isoform X3	3.84659	uncharacterized protein LOC127363690 isoform X1	-2.03883
GTPase IMAP family member 8-like isoform X8	3.84167	DNA polymerase epsilon subunit 4	-2.03882
zinc transporter 8	3.84058	| zinc finger miz domain-containing protein 1 isoform x1 | - | -	-2.03742
immunoglobulin light chain precursor	3.8383	C-C motif chemokine 20a.3	-2.0372
protein NLRC3-like	3.83454	protocadherin Fat 1a isoform X6	-2.0367
protein jagged-1a-like	3.8284	cytoplasmic polyadenylation element-binding protein 4-like isoform X1	-2.03665
serpin peptidase inhibitor, clade A (alpha-1 antiproteinase, antitrypsin), member 10a	3.82319	la-related protein 7 isoform X3	-2.03261
protein NLRC3-like isoform X18	3.82237	| rna-binding single-stranded-interacting protein 3 | RBMS3 | -	-2.0318
uncharacterized protein AKAME5_000180400	3.81904	LOW QUALITY PROTEIN: microtubule-associated protein 1B	-2.02992
elongation factor 1 alpha, partial	3.81441	tetraspanin-17 isoform X3	-2.02865
hypothetical protein KUCAC02_012123	3.80988	sphingosine 1-phosphate receptor 2	-2.02838
uncharacterized protein LOC127356568 isoform X12	3.80933	hypothetical protein fugu_003959	-2.02752
Immunoglobulin kappa variable 2D-28	3.8054	Insulin-like growth factor 2 mRNA-binding protein 3	-2.02609
TCB1 transposase, partial	3.80418	unnamed protein product, partial	-2.02524
plastin-2-like	3.79878	muscle M-line assembly protein unc-89 isoform X3	-2.02084
probable G-protein coupled receptor 132b	3.79565	ectodysplasin-A isoform X2	-2.01922
uncharacterized protein LOC127370105	3.79564	| ankyrin repeat domain-containing protein 11 | ANKRD11 | -	-2.01889
uncharacterized protein ighd isoform X4	3.79463	Transcriptional activator protein	-2.01831
NACHT, LRR and PYD domains-containing protein 3 isoform X4	3.79182	cytoplasmic polyadenylation element-binding protein 2 isoform X4	-2.01749
hypothetical protein F2P81_025920	3.79035	solute carrier family 45 member 4	-2.01583
photoreceptor ankyrin repeat protein	3.78921	hypothetical protein NHX12_022339	-2.01537
uncharacterized protein LOC127374581 isoform X3	3.78823	probable helicase with zinc finger domain	-2.01489
NACHT, LRR and PYD domains-containing protein 12-like isoform X4	3.78647	14-3-3 protein gamma-B-like	-2.01478
RELT-like protein 2	3.7809	hypothetical protein CCH79_00002120	-2.01277
protein NLRC3-like isoform X9	3.77789	anti-apoptotic protein NR13-like	-2.00924
NLR family CARD domain-containing protein 3-like	3.77746	zinc finger protein 319	-2.00888
erythropoietin receptor	3.77201	mitochondrial glutamate carrier 1	-2.00793
Uromodulin	3.76753	hypothetical protein cypCar_00048715, partial	-2.00792
protein LSM14 homolog A-like isoform X1, partial	3.76671	uncharacterized protein LOC127376348 isoform X3	-2.00706
uncharacterized protein LOC118336301	3.76195	unnamed protein product	-2.00625
butyrophilin subfamily 1 member A1 isoform X5	3.76178	RNA binding protein fox-1 homolog 2 isoform X6	-2.00224
core histone macro-H2A.1 isoform X4	3.76129	| transcription factor 7-like 2-like isoform x7 | TCF7L2 | -	-2.0022
uncharacterized protein LOC127362370	3.76085	nucleolar RNA helicase 2	-2.00161
hypothetical protein NQZ68_016980	3.75308	cAMP-specific 3',5'-cyclic phosphodiesterase 4C isoform X4	-2.00114
zinc finger protein 771-like	3.74819
hypothetical protein FQN60_009736, partial	3.74594
hypothetical protein KUCAC02_028968	3.74225
Glutamate decarboxylase 1	3.73331
protein NLRC3-like	3.73246
SLAM family member 9-like isoform X1	3.72941
nectin-4 isoform X2	3.72577
uncharacterized protein LOC127372197 isoform X2	3.71863
uncharacterized protein LOC127365312	3.7175
ATP-dependent RNA helicase A-like protein	3.70598
neogenin-like	3.70275
potassium voltage-gated channel subfamily V member 2-like	3.70117
NACHT, LRR and PYD domains-containing protein 3-like isoform X13	3.70084
uncharacterized protein LOC127374624 isoform X2	3.6997
uncharacterized protein LOC127362370	3.69888
MHC class I antigen, partial	3.69853
hypothetical protein CRUP_029408, partial	3.69716
uncharacterized protein LOC127366691 isoform X15	3.69714
uncharacterized protein LOC127351330	3.68673
LOW QUALITY PROTEIN: phosphatidylinositol 4-kinase beta	3.67629
receptor-type tyrosine-protein phosphatase C-like	3.67333
proteinase-activated receptor 4 isoform X2	3.67215
serine/threonine-protein kinase MRCK beta isoform X4	3.67086
protein NLRC3-like isoform X21	3.66572
hypothetical protein FQN60_009127	3.66394
PHD finger protein 21B isoform X4	3.6633
semaphorin-4E-like	3.658
E3 ubiquitin-protein ligase UBR2-like, partial	3.65661
E3 ubiquitin/ISG15 ligase TRIM25-like	3.65495
LOW QUALITY PROTEIN: ATPase family AAA domain-containing protein 1-B-like	3.65233
Inosine-5'-monophosphate dehydrogenase 1b	3.6519
uncharacterized protein LOC127369362	3.64973
SMC5-SMC6 complex localization factor protein 1 isoform X2	3.64152
V-set domain-containing T-cell activation inhibitor 1 isoform X7	3.6413
uncharacterized protein LOC127379576 isoform X38	3.64117
lysosomal alpha-glucosidase	3.63918
NLR family CARD domain-containing protein 3-like	3.63904
Tubulin-specific chaperone C	3.6351
hypothetical protein GBF38_016859	3.6288
uncharacterized protein LOC127371983 isoform X3	3.6268
calcium-transporting ATPase type 2C member 1	3.62629
R3H and coiled-coil domain-containing protein 1	3.6222
GRIP and coiled-coil domain-containing protein 1	3.62144
LOW QUALITY PROTEIN: golgin subfamily A member 4-like	3.61648
Immunoglobulin kappa variable 4-1	3.6134
DNA repair protein RAD51 homolog 1, partial	3.61274
polypyrimidine tract-binding protein 3-like, partial	3.60852
High mobility group protein HMGI-C High mobility group AT-hook protein 2	3.60849
E3 ubiquitin-protein ligase RNF182 isoform X3	3.60785
hypothetical protein INR49_005717	3.60782
butyrophilin-like protein 1 isoform X10	3.60652
deoxynucleoside triphosphate triphosphohydrolase SAMHD1 isoform X3	3.60634
adseverin	3.60094
guanine nucleotide-binding protein G(I)/G(S)/G(O) subunit gamma-5-like	3.59439
NLR family CARD domain-containing protein 3 isoform X7	3.59418
NACHT, LRR and PYD domains-containing protein 3-like	3.59324
Immunoglobulin kappa variable 4-1	3.59219
phospholipid-transporting ATPase ABCA1-like, partial	3.59189
immunoglobulin light chain	3.58913
protein NLRC3-like isoform X2	3.5843
biotin--protein ligase isoform X4	3.58411
uncharacterized protein LOC127371983 isoform X12	3.58023
RING finger protein 121	3.57796
uncharacterized protein LOC127362369	3.57743
Immunoglobulin kappa variable 4-1	3.57677
MHC class I antigen, partial	3.57487
laminin subunit beta-1-like, partial	3.57299
protein NLRC5-like isoform X10	3.57123
uncharacterized protein LOC127378593 isoform X36	3.57099
NACHT, LRR and PYD domains-containing protein 12-like isoform X11	3.56263
hypothetical protein DPX16_1830	3.56052
DNA polymerase epsilon catalytic subunit A	3.55985
hypothetical protein NQZ68_028295	3.55796
IgM heavy chain VH region, partial	3.55687
heterogeneous nuclear ribonucleoprotein A0-like	3.54295
uncharacterized protein LOC127360600 isoform X2	3.54026
uncharacterized protein LOC118331665	3.53977
NLR family CARD domain-containing protein 3-like	3.53937
m7GpppN-mRNA hydrolase	3.53755
NAD-dependent protein deacetylase sirtuin-7	3.53562
UPF0545 protein C22orf39 homolog	3.53508
histone deacetylase 8	3.53301
anti-Mullerian hormone	3.53195
uncharacterized protein LOC127368639 isoform X49	3.53013
galanin receptor type 1b isoform X2	3.52435
butyrophilin subfamily 2 member A2-like isoform X5	3.51826
protein NLRC3-like isoform X4	3.51744
D-aspartate oxidase	3.51654
vacuolar protein sorting-associated protein 13C-like, partial	3.51267
zinc finger C3H1 domain-containing protein	3.51023
histone-lysine N-methyltransferase EHMT1 isoform X3	3.50938
Immunoglobulin heavy variable 3-23	3.50826
phospholipid-transporting ATPase ABCA1b	3.50787
uncharacterized protein LOC118333400	3.50606
immunoglobulin heavy chain variable region, partial	3.50304
PREDICTED: spermatid perinuclear RNA-binding protein-like isoform X2	3.49606
sodium/bile acid cotransporter 7 isoform X2	3.49555
protein mono-ADP-ribosyltransferase PARP14 isoform X7	3.49527
MICOS complex subunit MIC26-like	3.49367
macrophage colony-stimulating factor 1 receptor 2	3.49075
forkhead box protein O3a	3.49059
caveolae-associated protein 1	3.49046
immunoglobulin lambda-1 light chain-like	3.48516
Integrin alpha-M	3.48499
protein NLRC3-like, partial	3.48498
Ig kappa chain V region 3547	3.48474
uncharacterized protein LOC127362370	3.48307
hypothetical protein INR49_005989	3.48148
protein fantom isoform X2	3.47462
phosphatidylinositol 4-phosphate 3-kinase C2 domain-containing subunit beta	3.47125
beta-1,4-galactosyltransferase 1	3.4701
protein phosphatase 1D isoform X2	3.46631
solute carrier family 25 member 46	3.4646
zinc finger and SCAN domain-containing protein 12	3.46398
protein NLRC3-like	3.46049
uncharacterized protein LOC127378595 isoform X2	3.45989
protein mono-ADP-ribosyltransferase PARP14	3.45885
hypothetical protein EXN66_Car013936	3.45606
unnamed protein product	3.45296
Transposon TX1 uncharacterized protein	3.45163
uncharacterized protein LOC127368639 isoform X49	3.44927
alanine--tRNA ligase, mitochondrial isoform X2	3.44841
ATP-binding cassette sub-family D member 1	3.44322
protein fantom, partial	3.44196
protein NLRC3-like isoform X20	3.44194
ribonuclease inhibitor-like	3.43917
hypothetical protein Q8A73_000074	3.43761
hemicentin-2-like isoform X12	3.4364
semaphorin-7A	3.43539
B-cell receptor CD22 isoform X1	3.43057
butyrophilin-like protein 2 isoform X8	3.42755
NACHT, LRR and PYD domains-containing protein 12-like isoform X6	3.42474
intersectin-2b isoform X2	3.42196
LOW QUALITY PROTEIN: NACHT, LRR and PYD domains-containing protein 12-like	3.41877
uncharacterized protein LOC127366633 isoform X4	3.41633
gap junction gamma-1 protein	3.41473
CD209 antigen-like isoform X23	3.41018
immunoglobulin kappa chain variable region, partial	3.40798
hypothetical protein N1851_022157	3.40569
uncharacterized protein LOC127362370	3.40422
cytosolic sulfotransferase 1-like	3.40356
ras GTPase-activating-like protein IQGAP3	3.40144
hypothetical protein PBY51_008514	3.40131
Integrin alpha-8	3.39984
protein NLRC3	3.39848
presenilins-associated rhomboid-like protein, mitochondrial	3.39536
E3 ubiquitin/ISG15 ligase TRIM25-like	3.39319
hypothetical protein CRUP_018012	3.393
protease-associated domain-containing protein 1	3.3911
lysosomal acid lipase/cholesteryl ester hydrolase-like isoform X2	3.39064
immunoglobulin light chain precursor	3.39022
adenomatous polyposis coli protein-like	3.39017
hypothetical protein Q5P01_000068	3.3894
uncharacterized protein LOC127378593 isoform X34	3.38813
NLR family CARD domain-containing protein 3-like	3.38489
insulin-like growth factor-binding protein 5a isoform X2	3.38147
hypothetical protein INR49_018861	3.37856
hydroxysteroid dehydrogenase-like protein 2	3.37775
elongation factor 1-alpha 1	3.37645
nuclear factor interleukin-3-regulated protein-like	3.37502
uncharacterized protein LOC127362370	3.36662
dnaJ homolog subfamily C member 10 isoform X1	3.366
immunoglobulin light chain	3.36567
alanine--tRNA ligase, mitochondrial isoform X1	3.36536
NACHT, LRR and PYD domains-containing protein 12-like	3.36417
NLR family CARD domain-containing protein 3-like	3.3616
NACHT, LRR and PYD domains-containing protein 12 isoform X2	3.35709
hypothetical protein D5F01_LYC05669	3.35692
NLR family CARD domain-containing protein 3 isoform X7	3.35657
uncharacterized protein ighd isoform X8	3.35385
LOW QUALITY PROTEIN: uncharacterized protein LOC127356824	3.34541
NLR family CARD domain-containing protein 3-like isoform X2	3.34472
transmembrane channel-like protein 6	3.34333
NLR family CARD domain-containing protein 3-like isoform X6	3.3425
tripartite motif-containing protein 16-like	3.33912
alpha-1,6-mannosyl-glycoprotein 2-beta-N-acetylglucosaminyltransferase	3.33891
hypothetical protein INR49_022905	3.33702
tonsoku-like protein isoform X10	3.33471
arf-GAP with SH3 domain, ANK repeat and PH domain-containing protein 2-like, partial	3.33385
galanin receptor type 1b isoform X1	3.33321
hypothetical protein GBF38_017372, partial	3.33241
low affinity immunoglobulin epsilon Fc receptor-like	3.33145
NACHT, LRR and PYD domains-containing protein 3 isoform X3	3.32194
rab5 GDP/GTP exchange factor	3.3167
phytanoyl-CoA hydroxylase-interacting protein-like	3.31356
immunoglobulin heavy chain%2C partial	3.31277
ras-associated and pleckstrin homology domains-containing protein 1b isoform X2	3.31207
interleukin-31 receptor subunit alpha isoform X2	3.31145
MHC class II regulatory factor RFX1a isoform X3	3.31112
Katanin p80 WD40 repeat-containing subunit B1, partial	3.30849
guanine nucleotide-binding protein G(I)/G(S)/G(O) subunit gamma-13-like	3.30742
MHC class I antigen, partial	3.30608
PREDICTED: integrin alpha-V-like	3.30205
nuclear pore complex protein Nup98-Nup96 isoform X6	3.30114
protein NLRC5-like isoform X1	3.29981
FRAS1-related extracellular matrix protein 3	3.29463
LOW QUALITY PROTEIN: WD repeat-containing protein 87-like	3.29353
LOW QUALITY PROTEIN: uncharacterized protein LOC113745985, partial	3.29181
uncharacterized protein LOC127362370	3.29165
LOW QUALITY PROTEIN: protein mono-ADP-ribosyltransferase PARP14-like	3.28623
p53 apoptosis effector related to PMP-22	3.28569
cytospin-B isoform X2	3.2813
L-plastin, partial	3.27756
nonsense-mediated mRNA decay factor SMG7 isoform X7	3.27604
galanin receptor type 1b isoform X2	3.27576
V-set domain-containing T-cell activation inhibitor 1-like isoform X2	3.27567
E3 ubiquitin-protein ligase UBR2 isoform X4	3.27538
NACHT, LRR and PYD domains-containing protein 12-like isoform X11	3.27456
NLR family CARD domain-containing protein 3-like	3.2655
dnaJ homolog subfamily C member 27 isoform X3	3.26418
NLR family CARD domain-containing protein 3-like	3.26252
perforin-1-like	3.2618
Zinc finger CCCH domain-containing protein 7B	3.26177
LOW QUALITY PROTEIN: calmodulin-binding transcription activator 2	3.2611
Uncharacterized protein DLA_XVIII03980	3.26037
serine/threonine-protein kinase WNK4-like	3.25537
protein NLRC3-like isoform X2	3.25353
nuclease-like isoform X3	3.25322
hemicentin-2-like isoform X11	3.25301
Immunoglobulin heavy variable 3-30-5	3.25271
LOW QUALITY PROTEIN: uncharacterized protein LOC127362072	3.25051
acylglycerol kinase, mitochondrial	3.24732
interferon regulatory factor 5 isoform X1	3.24647
Guanine nucleotide-binding protein G(q) subunit alpha, partial	3.24223
DCN1-like protein 4 isoform X1	3.24168
unnamed protein product	3.24153
serum response factor b isoform X4	3.24058
hypothetical protein IRJ41_018840, partial	3.23826
endonuclease domain-containing 1 protein-like isoform X3	3.23804
hypothetical protein Q5P01_018819	3.2377
hypothetical protein CRUP_008881	3.23359
katanin p80 WD40 repeat-containing subunit B1 isoform X1	3.23296
pyruvate kinase PKM isoform X1	3.23002
zinc finger E-box-binding homeobox 2a isoform X3	3.22915
nuclear factor 7, brain-like isoform X12	3.22603
immunoglobulin lambda-1 light chain-like isoform X1	3.22465
uncharacterized protein LOC127360307	3.22159
hypothetical protein L3Q82_015252	3.21916
unnamed protein product	3.21799
histone-lysine N-methyltransferase 2C-like, partial	3.21788
putative RNA-directed DNA polymerase from transposon BS	3.21385
complement C1q-like protein 2	3.21253
transcription initiation factor TFIID subunit 4 isoform X2	3.21218
E3 ubiquitin/ISG15 ligase TRIM25-like	3.21199
NLR family CARD domain-containing protein 3-like	3.20904
NACHT, LRR and PYD domains-containing protein 12-like	3.20309
interferon-induced protein 44-like	3.20195
plexin-C1 isoform X20	3.19976
pepsin A-like	3.19964
unnamed protein product, partial	3.19937
platelet glycoprotein V	3.19827
pre-mRNA cleavage complex 2 protein Pcf11	3.19715
golgin subfamily B member 1 isoform X3	3.19632
NACHT, LRR and PYD domains-containing protein 5-like	3.19435
NACHT, LRR and PYD domains-containing protein 3-like	3.19385
hypothetical protein EYF80_022817	3.19318
D-aminoacyl-tRNA deacylase 2 isoform X1	3.18543
uncharacterized protein LOC127351330	3.18248
serine/threonine-protein kinase TAO2 isoform X5	3.18212
Y+L amino acid transporter 2	3.17945
extracellular calcium-sensing receptor-like isoform X1	3.17939
GTPase IMAP family member 8-like isoform X2	3.17824
LOW QUALITY PROTEIN: histone-lysine N-methyltransferase 2C-like	3.17803
putative nuclease HARBI1	3.1768
NLR family CARD domain-containing protein 3-like	3.17409
FSD1-like protein isoform X5	3.17149
DNA-binding protein RFX7-like isoform X1	3.17078
hypothetical protein PBY51_009119	3.17048
hypothetical protein F2P81_019802	3.16979
protein TALPID3 isoform X4	3.16904
small vasohibin-binding protein	3.16659
immunoglobulin light chain, partial	3.16467
E3 ubiquitin/ISG15 ligase TRIM25-like	3.16379
uncharacterized protein LOC127379576 isoform X38	3.16378
protein NLRC3-like isoform X20	3.16359
NACHT, LRR and PYD domains-containing protein 12-like isoform X23	3.16171
transcription factor MafAa	3.16121
Retrovirus-related Pol polyprotein from transposon 17.6	3.15992
transferrin receptor protein 1 isoform X1	3.15934
NLR family CARD domain-containing protein 3-like	3.15863
tripartite motif-containing protein 29-like, partial	3.15836
uncharacterized protein LOC127352145	3.15527
semaphorin-7A	3.15177
| transcription factor 4-like | TCF4 | -	3.15115
B-cell receptor CD22-like isoform X1	3.15034
succinate dehydrogenase [ubiquinone] cytochrome b small subunit B, mitochondrial	3.14795
-	3.14585
protein NLRC5-like isoform X10	3.1453
WASH complex subunit 3	3.14492
hypothetical protein FQN60_011704	3.14466
NLRC3-like protein 63	3.14046
galanin receptor type 1b isoform X2	3.13989
LOW QUALITY PROTEIN: GTPase IMAP family member 8-like	3.13852
uncharacterized protein LOC127351510	3.13792
interleukin-6 receptor subunit beta-like isoform X1	3.13766
Ig heavy chain Mem5-like	3.13725
nephrocystin-3 isoform X1	3.13659
trace amine-associated receptor 1-like isoform X2	3.13552
ubiquitin carboxyl-terminal hydrolase MINDY-1 isoform X2	3.13428
OX-2 membrane glycoprotein-like	3.13336
NACHT, LRR and PYD domains-containing protein 12-like isoform X18	3.13262
NLR family CARD domain-containing protein 3-like	3.12836
NACHT, LRR and PYD domains-containing protein 12-like isoform X4	3.12145
hypothetical protein Q5P01_018807	3.11776
immunoglobulin T heavy chain membrane-bound form	3.11644
Immunoglobulin kappa variable 4-1	3.1164
LOW QUALITY PROTEIN: protein NLRC3-like	3.11176
NLR family CARD domain-containing protein 3-like	3.11154
uncharacterized protein LOC127370858	3.1109
E3 ubiquitin/ISG15 ligase TRIM25-like	3.10746
double-stranded RNA-specific adenosine deaminase	3.10521
presenilins-associated rhomboid-like protein, mitochondrial isoform X2	3.10377
mRNA-decapping enzyme subunit 2	3.1033
uncharacterized protein LOC127353125	3.10114
protein NLRC3-like isoform X21	3.10076
H-2 class I histocompatibility antigen, L-D alpha chain-like isoform X2	3.09896
uncharacterized protein parm1	3.09224
GTPase IMAP family member 8-like	3.09088
serine/threonine-protein kinase TAO1-like isoform X1	3.08534
serine/threonine-protein kinase WNK4 isoform X3	3.08408
uncharacterized protein LOC127352175	3.0805
hypothetical protein L3Q82_008484	3.08023
Immunoglobulin kappa variable 4-1	3.07718
| microtubule-associated serine threonine-protein kinase 2-like | MAST2 | EC:2.7.11.0 EC:2.7.10.0	3.07617
uncharacterized protein LOC127351330	3.07582
PAN2-PAN3 deadenylation complex subunit PAN3	3.07488
solute carrier family 4 member 1a (Diego blood group) isoform X1	3.07084
hypothetical protein CgunFtcFv8_026117	3.07062
Immunoglobulin kappa variable 4-1	3.07026
cleavage and polyadenylation specificity factor subunit 3-like, partial	3.06222
phosphatidylinositol-3-phosphatase SAC1-B-like, partial	3.06158
NACHT, LRR and PYD domains-containing protein 12-like	3.06138
protein NLRC3-like isoform X20	3.06105
protein NLRC3-like	3.061
| fh1 fh2 domain-containing protein 3-like | - | -	3.06051
Hippocampus abundant transcript 1 protein	3.05995
alpha-mannosidase 2	3.05892
tripartite motif-containing protein 16-like	3.05734
hypothetical protein L3Q82_011345	3.05381
hypothetical protein NFI96_008881, partial	3.05354
PREDICTED: ubiquitin carboxyl-terminal hydrolase 34-like, partial	3.04933
zinc finger C3H1 domain-containing protein	3.04779
NACHT, LRR and PYD domains-containing protein 3-like	3.04651
solute carrier organic anion transporter family member 5A1a isoform X2	3.04535
NACHT, LRR and PYD domains-containing protein 12 isoform X2	3.04238
E3 ubiquitin/ISG15 ligase TRIM25-like	3.03548
OX-2 membrane glycoprotein-like	3.0349
NLR family CARD domain-containing protein 3 isoform X3	3.03395
kelch-like protein 31	3.03376
cyclin-I	3.03005
von Willebrand factor A domain-containing protein 5A isoform X41	3.02907
palmitoyltransferase ZDHHC3-like isoform X2	3.02836
uncharacterized protein LOC127370206 isoform X11	3.02529
protein-tyrosine sulfotransferase 1 isoform X2	3.02287
| cub and sushi domain-containing protein 3-like | CSMD3 | -	3.02203
centrosomal protein of 131 kDa isoform X2	3.02154
centrosomal protein of 78 kDa	3.02133
interleukin-6 receptor subunit beta-like isoform X2	3.01969
transmembrane protein 186	3.01714
matrin 3-like 1.1	3.01636
cilia- and flagella-associated protein 251-like	3.0148
protein NLRC3-like	3.01436
ETS domain-containing protein Elk-4	3.01337
Hydroxymethylglutaryl-CoA synthase, cytoplasmic	3.01284
NACHT, LRR and PYD domains-containing protein 12-like isoform X2	3.00953
uncharacterized protein K02A2.6-like	3.00808
NACHT, LRR and PYD domains-containing protein 12-like	3.0062
LOW QUALITY PROTEIN: NACHT, LRR and PYD domains-containing protein 12-like	3.0036
uridine-cytidine kinase-like 1 isoform X1	3.00245
Putative transposase	3.00233
hypothetical protein CgunFtcFv8_022921	3.00053
LOW QUALITY PROTEIN: NACHT, LRR and PYD domains-containing protein 12-like	2.99704
hypothetical protein L3Q82_023863, partial	2.99681
NLR family CARD domain-containing protein 3-like	2.99631
NACHT, LRR and PYD domains-containing protein 12-like	2.99313
lamin-A isoform X2	2.99303
tonsoku-like protein isoform X10	2.99298
NACHT, LRR and PYD domains-containing protein 12-like	2.99288
NLR family CARD domain-containing protein 3-like	2.99222
potassium voltage-gated channel subfamily V member 1	2.9889
LORF2 protein	2.98786
heat shock factor protein 2 isoform X2	2.987
ubiquitin carboxyl-terminal hydrolase MINDY-1 isoform X2	2.98687
LOW QUALITY PROTEIN: CD59 glycoprotein	2.98638
PREDICTED: NF-X1-type zinc finger protein NFXL1, partial	2.98225
Immunoglobulin kappa variable 4-1	2.98091
spastin isoform X1	2.97864
uncharacterized protein LOC127372197 isoform X3	2.97751
denticleless protein homolog	2.97495
rap guanine nucleotide exchange factor 1	2.97438
specifically androgen-regulated gene protein isoform X1	2.97344
Golgi SNAP receptor complex member 2 isoform X2	2.97332
uncharacterized protein LOC127358160 isoform X6	2.97291
ATP-binding cassette sub- A member 1	2.9697
uncharacterized protein LOC127355790 isoform X1	2.96953
mitofusin-1 isoform X4	2.96689
transmembrane protein 94-like	2.96589
butyrophilin subfamily 3 member A2 isoform X11	2.96586
ras-specific guanine nucleotide-releasing factor 2 isoform X2	2.96383
immunoglobulin tau heavy chain	2.96345
disintegrin and metalloproteinase domain-containing protein 9 isoform X3	2.9542
NLR family CARD domain-containing protein 3-like isoform X7	2.95402
LOW QUALITY PROTEIN: NACHT, LRR and PYD domains-containing protein 12-like	2.95261
NACHT, LRR and PYD domains-containing protein 12-like isoform X2	2.94877
zinc finger protein 831	2.94754
polypyrimidine tract-binding protein 3-like	2.94565
LOW QUALITY PROTEIN: calmodulin-binding transcription activator 2	2.94503
LOW QUALITY PROTEIN: protein DENND6B	2.94178
protein mono-ADP-ribosyltransferase PARP14 isoform X4	2.94175
coiled-coil domain-containing protein 127b isoform X1	2.93951
protein NLRC5-like isoform X10	2.93882
histone deacetylase 6	2.93636
alpha-N-acetylgalactosaminide alpha-2,6-sialyltransferase 5, partial	2.93336
butyrophilin subfamily 1 member A1-like isoform X2	2.93114
heat shock protein 70, partial	2.93042
protoheme IX farnesyltransferase, mitochondrial	2.92918
protein NLRC3	2.92851
2-oxoglutarate dehydrogenase, mitochondrial isoform X4	2.92787
ribosome biogenesis protein bop1	2.92528
NLR family CARD domain-containing protein 3-like	2.92402
selenoprotein T2	2.92254
protein NLRC3 isoform X8	2.92104
uncharacterized protein si:ch211-113e8.11	2.91838
E3 ubiquitin-protein ligase TRIM35-like	2.91767
Uncharacterized protein DLA_XVIII03650	2.9173
Low density lipoprotein receptor adapter protein 1	2.91718
zinc finger protein 281 isoform X2	2.91563
olfactomedin-4-like	2.91462
PREDICTED: WD repeat-containing protein 3-like, partial	2.91429
NACHT, LRR and PYD domains-containing protein 12	2.91141
uncharacterized protein LOC127359764 isoform X2	2.90878
sarcoplasmic/endoplasmic reticulum calcium ATPase 3, partial	2.90798
| mastermind-like protein 3 | MAML3 | -	2.90759
zinc finger protein 706	2.90707
hypothetical protein KUCAC02_026938	2.90646
| tankyrase-1-like | TNKS | EC:2.4.2.30	2.90537
SH3-containing GRB2-like protein 3-interacting protein 1	2.90524
intermediate conductance calcium-activated potassium channel protein 4 isoform X2	2.9007
| talin-1 isoform x5 | TLN1 | -	2.89874
mRNA decay activator protein ZFP36L1	2.89806
LOW QUALITY PROTEIN: dipeptidyl peptidase 9-like	2.89628
Fc receptor-like protein 5 isoform X4	2.8947
E3 ubiquitin/ISG15 ligase TRIM25-like	2.89411
asialoglycoprotein receptor 1 isoform X2	2.89199
protocadherin gamma-C5 isoform X32	2.88999
phosphatidylinositol 3,4,5-trisphosphate 5-phosphatase 1 isoform X1	2.88931
SET domain-containing protein 4 isoform X2	2.88889
uncharacterized protein LOC126389654	2.88791
NLR family CARD domain-containing protein 3-like	2.88734
anaphase-promoting complex subunit 1-like	2.88621
V-set domain containing T-cell activation inhibitor 1-like, partial	2.88545
protein NLRC3-like isoform X14	2.88453
tubulin alpha-1C chain isoform X9	2.88292
stonustoxin subunit beta-like isoform X1	2.88264
GTPase IMAP family member 8-like isoform X5	2.88119
syntaxin-12 isoform X2	2.88045
semaphorin-7A	2.87878
uncharacterized protein LOC127366633 isoform X2	2.87774
S100 calcium binding protein V2 isoform X1	2.87527
hypothetical protein F2P81_011805	2.87299
NACHT, LRR and PYD domains-containing protein 12-like isoform X3	2.86971
B-cell receptor CD22	2.86842
NLR family CARD domain-containing protein 3-like	2.86813
UPF0462 protein C4orf33 homolog isoform X2	2.86324
discs large homolog 1-like protein isoform X16	2.86179
galanin receptor type 1b isoform X2	2.86165
zinc finger protein 609a isoform X2	2.86149
uncharacterized protein LOC127366201	2.86078
| utrophin isoform x1 | UTRN | -	2.85901
alpha-actinin-4 isoform X3	2.85683
DNA-directed RNA polymerase III subunit RPC6-like	2.85548
HEAT repeat-containing protein 1 isoform X2	2.85276
hypothetical protein NQZ68_039684	2.84995
NACHT, LRR and PYD domains-containing protein 3-like isoform X4	2.8487
M-protein, striated muscle isoform X3	2.84709
hypothetical protein NQZ68_016964	2.8458
LOW QUALITY PROTEIN: cAMP-responsive element-binding protein-like 2	2.84459
piggyBac transposable element-derived protein 3-like isoform X1	2.84444
serine/threonine-protein kinase RIO1	2.84411
uncharacterized protein si:ch211-67e16.4 isoform X3	2.84262
glycine--tRNA ligase	2.84244
SLIT-ROBO Rho GTPase-activating protein 3	2.84154
ribonuclease inhibitor-like isoform X1	2.83894
zinc transporter ZIP6	2.83624
phospholipid-transporting ATPase IF isoform X1	2.83581
E3 ubiquitin-protein ligase TRIM21-like isoform X1	2.83343
uncharacterized protein LOC116038244 isoform X1	2.83168
hypothetical protein fugu_016254	2.83154
| solute carrier family facilitated glucose transporter member 9-like | SLC2A9 | -	2.83131
DNA replication ATP-dependent helicase/nuclease DNA2	2.83116
pleckstrin homology domain-containing family A member 7 isoform X2, partial	2.82734
E3 ubiquitin/ISG15 ligase TRIM25-like	2.8266
UBA-like domain-containing protein 2	2.82585
PREDICTED: pre-mRNA 3' end processing protein WDR33-like, partial	2.82321
hypothetical protein H4Q32_000866	2.82164
immunoglobulin lambda-1 light chain-like	2.81776
PREDICTED: ras-related protein Rab-14-like	2.81355
NLR family CARD domain-containing protein 3	2.81281
Hermansky-Pudlak syndrome 1 protein isoform X3	2.81006
hypothetical protein INR49_002844	2.80711
ATP-dependent RNA helicase DHX33 isoform X2	2.80647
protein NLRC3-like	2.80511
uncharacterized protein LOC127362370	2.8042
pyruvate dehydrogenase E1 component subunit beta, mitochondrial-like, partial	2.80153
COMM domain-containing protein 1	2.80014
splicing factor 3B subunit 5	2.79858
NLR family CARD domain-containing protein 3-like isoform X13	2.79741
neoverrucotoxin subunit alpha	2.79535
2-acylglycerol O-acyltransferase 2-A	2.79437
Nucleic-acid-binding protein from mobile element jockey	2.79417
uncharacterized protein LOC119029682	2.79398
dynamin-binding protein isoform X4	2.79306
immunoglobulin kappa light chain-like	2.78416
TAF6-like RNA polymerase II p300/CBP-associated factor-associated factor 65 kDa subunit 6L	2.78279
NACHT, LRR and PYD domains-containing protein 12-like isoform X8	2.78267
hypothetical protein L3Q82_001538	2.78256
NACHT, LRR and PYD domains-containing protein 14-like isoform X1	2.78185
uncharacterized protein LOC127368643	2.78182
tubulin-specific chaperone E	2.78162
uncharacterized protein LOC127355284	2.78084
uncharacterized protein LOC127378346 isoform X3	2.7775
hypothetical protein PBY51_014682	2.77666
junctional adhesion molecule 2A isoform X3	2.77238
boLa class II histocompatibility antigen, DQB*0101 beta chain	2.76969
NACHT, LRR and PYD domains-containing protein 12 isoform X4	2.76621
voltage-dependent L-type calcium channel subunit beta-4 isoform X1, partial	2.76484
transferrin receptor protein 1 isoform X2	2.76304
NLR family CARD domain-containing protein 3 isoform X2	2.7611
rho GTPase-activating protein 4 isoform X2	2.75572
Transposon TX1 uncharacterized protein	2.75267
NACHT, LRR and PYD domains-containing protein 12-like isoform X34	2.75164
dipeptidyl peptidase 4 isoform X2	2.75153
zinc finger protein 341 isoform X2	2.74934
NACHT, LRR and PYD domains-containing protein 5-like	2.74716
LOW QUALITY PROTEIN: NACHT, LRR and PYD domains-containing protein 3-like	2.74657
unnamed protein product	2.74536
ankyrin-1-like isoform X1	2.74528
Immunoglobulin kappa variable 4-1	2.74517
TBC1 domain family member 15 isoform X2	2.74238
NLR family CARD domain-containing protein 3-like	2.74179
E3 ubiquitin/ISG15 ligase TRIM25-like	2.73979
unnamed protein product	2.73684
visual system homeobox 2-like	2.7368
multidrug resistance-associated protein 5 isoform X7	2.73395
transmembrane 6 superfamily member 1 isoform X3	2.73299
3-mercaptopyruvate sulfurtransferase	2.73247
major histocompatibility complex class I-related gene protein-like isoform X2	2.72993
dedicator of cytokinesis protein 10 isoform X7	2.72951
ribonuclease inhibitor-like isoform X2	2.7251
DNA polymerase kappa	2.72357
uncharacterized protein LOC127370972	2.72277
hypothetical protein L3Q82_014138	2.71779
uncharacterized protein LOC127351005	2.71774
hypothetical protein L3Q82_004786	2.71691
protoporphyrinogen oxidase isoform X4	2.71299
E3 ubiquitin/ISG15 ligase TRIM25-like isoform X3	2.71271
NACHT, LRR and PYD domains-containing protein 12-like isoform X42	2.71239
NACHT, LRR and PYD domains-containing protein 5-like isoform X1	2.71203
faciogenital dysplasia isoform X2	2.71123
probable low affinity copper uptake protein 2	2.70936
NLR family CARD domain-containing protein 3-like isoform X4	2.70899
mitogen-activated protein kinase kinase kinase kinase 3 isoform X9	2.70719
| attractin | ATRN | -	2.70659
uncharacterized protein plekhg2	2.70652
NLR family CARD domain-containing protein 3-like	2.70456
NACHT, LRR and PYD domains-containing protein 14-like isoform X11	2.70444
ubiquitin carboxyl-terminal hydrolase 19 isoform X4	2.70052
E3 ubiquitin/ISG15 ligase TRIM25-like	2.69935
uncharacterized protein si:busm1-163l24.3	2.69852
tubulin alpha-1B chain-like isoform X1	2.69802
integrin alpha-L-like isoform X8	2.69699
LOW QUALITY PROTEIN: NACHT, LRR and PYD domains-containing protein 12-like	2.69567
thyroid hormone receptor beta isoform X2	2.69554
GTPase IMAP family member 8-like isoform X2	2.69534
uncharacterized protein znf839 isoform X5	2.6941
LOW QUALITY PROTEIN: ETS domain-containing protein Elk-1	2.6927
retinol dehydrogenase 12	2.69252
hypothetical protein L3Q82_012807, partial	2.68717
Signal recognition particle	2.68557
major histocompatibility complex class I-related gene protein-like isoform X2	2.68532
uncharacterized protein LOC127374296 isoform X1	2.68409
mitogen-activated protein kinase kinase kinase 3 isoform X1	2.6818
amyloid-beta A4 protein isoform X1	2.68155
C-1-tetrahydrofolate synthase, cytoplasmic isoform X2	2.68006
uncharacterized protein LOC127362370	2.6795
NLR family CARD domain-containing protein 3-like	2.67937
NACHT, LRR and PYD domains-containing protein 3-like	2.67513
alpha-ketoglutarate-dependent dioxygenase FTO	2.67432
ribonuclease inhibitor-like	2.67423
protein ECT2 isoform X3	2.67267
uncharacterized protein LOC127356568 isoform X9	2.6716
LOW QUALITY PROTEIN: hemicentin-1-like	2.6712
WD repeat domain phosphoinositide-interacting protein 4-like, partial	2.66992
Immunoglobulin kappa variable 4-1	2.66928
cAMP-dependent protein kinase type II-beta regulatory subunit, partial	2.66578
glycerol-3-phosphate phosphatase	2.6632
hypothetical protein LDENG_00001740	2.66192
uncharacterized protein LOC127376932 isoform X4	2.66084
uncharacterized protein LOC127368639 isoform X6	2.65896
CD74 molecule, major histocompatibility complex, class II invariant chain a	2.65815
poly(U)-binding-splicing factor PUF60a	2.65776
galanin receptor type 1b isoform X2	2.65643
polymeric immunoglobulin receptor-like isoform X9	2.65511
NEDD8	2.654
CD48 antigen isoform X3	2.65355
Cystathionine beta-synthase	2.65248
U5 small nuclear ribonucleoprotein component	2.65142
general transcription factor 3C polypeptide 2	2.65084
NACHT, LRR and PYD domains-containing protein 3-like, partial	2.64523
semaphorin-7A	2.64471
hypothetical protein L3Q82_004766	2.64396
butyrophilin subfamily 2 member A2-like isoform X9	2.64371
protein phosphatase 1 regulatory subunit 3C-B-like	2.64299
Ig kappa chain V region 3374	2.64288
galanin receptor type 1b isoform X1	2.64095
PREDICTED: cysteine-rich motor neuron 1 protein-like, partial	2.64082
sodium channel protein type 4 subunit alpha B	2.63949
hydroxyacid oxidase 2 isoform X1	2.63941
RNA-directed DNA polymerase from mobile element jockey	2.63939
kinesin-like protein KIF3B isoform X1	2.63736
E3 ubiquitin-protein ligase parkin isoform X6	2.6362
butyrophilin subfamily 1 member A1-like isoform X4	2.63529
von Willebrand factor A domain-containing protein 5A isoform X25	2.63457
MHC class I antigen, partial	2.63435
TBC1 domain family member 9B isoform X3	2.63368
hypothetical protein Q8A73_024552	2.63287
tripartite motif-containing protein 16-like	2.63215
myelin-associated glycoprotein-like isoform X2	2.63121
myeloid-associated differentiation marker	2.63055
NLR family CARD domain-containing protein 3 isoform X2	2.63036
NACHT, LRR and PYD domains-containing protein 12-like isoform X42	2.62891
immunoglobulin heavy chain, partial	2.62637
semaphorin-7A	2.62391
Immunoglobulin lambda variable 3-21	2.6237
nuclear factor 7, ovary-like isoform X1	2.62369
mitochondrial glutamate carrier 1-like	2.62297
Transmembrane protein 110	2.62208
alpha-(1,3)-fucosyltransferase 7	2.62186
neuronal-specific septin-3-like, partial	2.62092
sodium bicarbonate transporter-like protein 11 isoform X2	2.61952
macrophage mannose receptor 1-like isoform X6	2.61865
gametogenetin-binding protein 2	2.61829
major histocompatibility complex class I-related gene protein isoform X2	2.61742
hypothetical protein F2P81_011888	2.61682
LOW QUALITY PROTEIN: AT-rich interactive domain-containing protein 4A	2.61674
hypothetical protein F2P81_006802	2.61533
surfeit locus protein 4-like	2.61482
LOW QUALITY PROTEIN: uncharacterized protein LOC119794389	2.61461
uncharacterized protein LOC131537749	2.61368
sodium channel protein type 4 subunit alpha B	2.61203
MHC class I antigen, partial	2.61166
tripartite motif-containing protein 16	2.61106
matrix metalloproteinase-9	2.61071
WD repeat-containing protein 36	2.60844
uncharacterized protein LOC127358728, partial	2.60762
uncharacterized protein LOC127366691 isoform X4	2.59507
calcium-responsive transcription factor	2.59453
NLR family CARD domain-containing protein 3-like	2.59192
kelch repeat and BTB domain-containing protein 2	2.58724
E3 SUMO-protein ligase ZBED1-like	2.58684
unnamed protein product, partial	2.58552
phosphatidylinositol 4-phosphate 3-kinase C2 domain-containing subunit beta-like	2.58281
zinc finger protein 644a	2.57912
AFG3-like protein 2 isoform X5	2.57891
ankyrin repeat and SOCS box protein 9-like isoform X4	2.57172
ras GTPase-activating protein nGAP-like, partial	2.57002
protein NLRC3	2.56754
hypothetical protein NHX12_028057	2.56471
tripartite motif-containing protein 16-like	2.56466
perforin-1-like	2.56398
tripartite motif-containing protein 16-like	2.5609
bombesin receptor-activated protein C6orf89 homolog isoform X1	2.55935
maestro heat-like repeat-containing protein family member 1 isoform X3	2.55929
LOW QUALITY PROTEIN: protein furry homolog	2.55877
transmembrane emp24 domain-containing protein 9, partial	2.55347
phospholipid-transporting ATPase ABCA1 isoform X3	2.55258
transmembrane protein 240-like	2.55232
zinc finger protein OZF-like	2.55031
Ig kappa chain V region 3547	2.54983
tyrosine-protein phosphatase non-receptor type 18 isoform X3	2.54915
protein NLRC3-like isoform X18	2.54887
NACHT, LRR and PYD domains-containing protein 12	2.54676
vesicular integral-membrane protein VIP36	2.54676
28S ribosomal protein S27, mitochondrial	2.54628
NLR family CARD domain-containing protein 3-like isoform X2	2.54479
endonuclease domain-containing 1 protein	2.54474
XK-related protein 7	2.54383
hypothetical protein QTP70_021256, partial	2.54154
napsin-A	2.54052
heat shock protein HSP 90-alpha 1	2.53942
tripartite motif-containing protein 16-like	2.5378
MHC class I antigen, partial	2.53571
zinc finger protein 431 isoform X1	2.53521
NLR family CARD domain-containing protein 3 isoform X2	2.53286
LOW QUALITY PROTEIN: histone-lysine N-methyltransferase 2C-like	2.5316
palmitoyltransferase ZDHHC18-B isoform X1	2.52781
Fc receptor-like protein 5	2.52728
LOW QUALITY PROTEIN: NACHT, LRR and PYD domains-containing protein 12-like	2.52662
membrane-spanning 4-domains subfamily A member 8-like isoform X2	2.52389
mediator of RNA polymerase II transcription subunit 22 isoform X3	2.52338
tripartite motif-containing protein 16-like	2.52288
phosphoinositide 3-kinase regulatory subunit 4 isoform X2	2.52246
golgin subfamily A member 1-like	2.52236
tonsoku-like protein isoform X10	2.52229
F-box/LRR-repeat protein 18	2.52203
probable transmembrane reductase CYB561D1	2.52152
Retrovirus-related Pol polyprotein from type-1 retrotransposable element R1	2.52136
ras association domain-containing protein 8 isoform X1	2.5212
uncharacterized protein LOC127359641 isoform X2	2.52097
uncharacterized protein LOC127379550	2.52022
protein phosphatase 1 regulatory subunit 1C isoform X3	2.52001
EH domain containing protein 4	2.51974
myc-associated zinc finger protein isoform X2	2.51913
spermatogenesis-defective protein 39 homolog isoform X1	2.51604
uncharacterized protein LOC125906366	2.5154
NLR family CARD domain-containing protein 3-like isoform X4	2.51435
hypothetical protein F2P81_004927	2.51363
multiple inositol polyphosphate phosphatase 1-like	2.51309
vacuolar protein sorting-associated protein 54-like, partial	2.5127
NLR family CARD domain-containing protein 3-like	2.5118
glucocorticoid receptor	2.51101
lamin-B1-like	2.5108
uncharacterized protein LOC127362370	2.50713
2-oxoisovalerate dehydrogenase subunit alpha, mitochondrial	2.50697
translation initiation factor IF-2, mitochondrial isoform X2	2.50672
NACHT, LRR and PYD domains-containing protein 3-like isoform X3	2.50623
leishmanolysin-like peptidase	2.50608
E3 ubiquitin-protein ligase TRIM23 isoform X2	2.50399
LIM domain-binding protein 1-like, partial	2.5028
PREDICTED: mitochondrial import inner membrane translocase subunit Tim10	2.49852
hypothetical protein N1851_024704	2.498
immunoglobulin mu heavy chain-like	2.49749
methionine-R-sulfoxide reductase B1-A-like	2.49521
zinc finger protein aebp2	2.4942
zinc-binding protein A33 isoform X2	2.49242
stonustoxin subunit alpha-like, partial	2.49004
TRIO and F-actin binding protein b isoform X1	2.48989
hypothetical protein	2.48902
cysteine desulfurase, mitochondrial	2.48883
disabled homolog 1-like isoform X1	2.48866
alpha-aminoadipic semialdehyde dehydrogenase	2.48803
uncharacterized protein LOC127366633 isoform X4	2.48785
hypothetical protein L3Q82_004729	2.48721
sialic acid-binding Ig-like lectin 5 isoform X3	2.48704
transposon TX1 uncharacterized 149 kDa protein	2.48669
neutrophil cytosol factor 4	2.48479
phosphatase and actin regulator 4A isoform X7	2.48282
Immunoglobulin kappa variable 4-1	2.48243
hypothetical protein INR49_028919	2.47758
NACHT, LRR and PYD domains-containing protein 12 isoform X49	2.47508
protein IWS1 homolog isoform X2	2.47336
centriolin isoform X2	2.47248
protein mono-ADP-ribosyltransferase PARP14	2.47192
coxsackievirus and adenovirus receptor-like, partial	2.47075
hepatitis A virus cellular receptor 1 homolog	2.46825
hypothetical protein fugu_010767, partial	2.46613
7SK snRNA methylphosphate capping enzyme	2.4643
TSC22 domain family protein 1-like	2.46422
G patch domain-containing protein 2-like	2.46161
E3 ubiquitin/ISG15 ligase TRIM25	2.46045
piercer of microtubule wall 1 protein	2.45997
adrenoceptor beta 3a	2.45703
trichohyalin-like	2.45619
voltage-dependent L-type calcium channel subunit beta-3-like isoform X2	2.45583
sialoadhesin-like	2.4557
Protein phosphatase 1B	2.45522
Protein CREG1	2.45076
chromobox protein homolog 6a	2.44883
putative protocadherin beta-18	2.44792
ATP-binding cassette sub-family F member 3	2.44768
E3 ubiquitin-protein ligase UBR4 isoform X15	2.44723
SLAIN motif-containing protein 2 isoform X6	2.44602
nuclear pore complex protein Nup160, partial	2.44432
RNA polymerase I-specific transcription initiation factor RRN3	2.44294
butyrophilin-like protein 10 isoform X5	2.44215
putative selection and upkeep of intraepithelial T-cells protein 1 homolog isoform X4	2.44212
zinc finger protein 585A	2.44075
uncharacterized protein LOC127378566 isoform X17	2.43959
dehydrogenase/reductase SDR family member 9	2.43852
Immunoglobulin kappa variable 4-1	2.43811
E3 ubiquitin/ISG15 ligase TRIM25-like	2.43752
GTP-binding protein 1-like isoform X4	2.4349
papilin	2.43467
NACHT, LRR and PYD domains-containing protein 3-like	2.43447
interleukin-1 receptor type 1 isoform X4	2.43341
host cell factor 1b	2.43298
ras GTPase-activating-like protein IQGAP3	2.4319
methionine synthase reductase isoform X1	2.43008
E3 ubiquitin-protein ligase TRIM37 isoform X1	2.42971
uncharacterized protein LOC127355484	2.42798
T-cell-specific surface glycoprotein CD28	2.42797
uncharacterized protein LOC118337631 isoform X2	2.42787
TCB1 transposase, partial	2.42633
nucleoprotein TPR isoform X4	2.42628
| contactin-associated 2 | CNTNAP2 | -	2.42385
Plastin-2 L-plastin	2.42265
nuclear factor 7, brain-like	2.42222
exosome complex exonuclease RRP44 isoform X1	2.41999
uncharacterized protein LOC127365297	2.41959
HORMA domain-containing protein 1	2.41913
arf-GAP with SH3 domain, ANK repeat and PH domain-containing protein 2-like, partial	2.4185
NACHT, LRR and PYD domains-containing protein 3 isoform X3	2.41794
tripartite motif-containing protein 16-like	2.41625
biorientation of chromosomes in cell division protein 1-like 1 isoform X2	2.4155
tripartite motif-containing protein 16-like	2.41549
39S ribosomal protein L47, mitochondrial	2.41546
uncharacterized protein LOC127378593 isoform X27	2.41389
Retrovirus-related Pol polyprotein	2.41319
uncharacterized protein C1orf50 homolog	2.41313
rho GTPase-activating protein 26	2.41055
thrombopoietin receptor	2.41019
arylsulfatase G	2.4101
putative oxidoreductase YteT isoform X2	2.40838
leucine rich repeat containing 8 VRAC subunit Aa	2.40801
butyrophilin subfamily 1 member A1-like isoform X4	2.40411
cyclin-G2	2.40346
hypothetical protein CgunFtcFv8_012400	2.40289
transcriptional regulator Myc-1	2.40126
hypothetical protein CRUP_034092	2.39807
Kinesin-associated protein 3	2.39752
PWWP domain-containing protein 2A	2.39597
glutaredoxin 3	2.39459
isocitrate dehydrogenase [NAD] subunit alpha, mitochondrial-like	2.393
E3 ubiquitin-protein ligase TRIM21-like	2.3914
treslin	2.39134
protein mono-ADP-ribosyltransferase PARP14 isoform X7	2.3902
novel immune-type receptor 15, partial	2.38845
FHF complex subunit HOOK interacting protein 2B isoform X3	2.38724
fizzy-related protein homolog isoform X2	2.38699
tripartite motif-containing protein 16 isoform X9	2.38637
lethal(3)malignant brain tumor-like protein 4 isoform X4	2.38634
ATP-binding cassette sub-family D member 1-like isoform X1	2.38615
discs large homolog 1-like protein, partial	2.38296
MHC class I antigen, partial	2.37774
integrator complex subunit 10 isoform X2	2.37653
RNA 3'-terminal phosphate cyclase	2.37529
mitogen-activated protein kinase-binding protein 1-like isoform X2	2.37504
interleukin-1 receptor type 1-like	2.37345
hypothetical protein N1851_027827	2.37291
NLR family CARD domain-containing protein 3-like isoform X2	2.37233
mitochondrial import inner membrane translocase subunit Tim21-like	2.37135
uncharacterized protein LOC127377239	2.37109
cullin-5 isoform X3	2.37012
syntaxin-4-like	2.36912
ankyrin repeat and LEM domain-containing protein 1	2.36608
unnamed protein product	2.36427
2',5'-phosphodiesterase 12 isoform X3	2.3634
paired amphipathic helix protein Sin3a isoform X2	2.35948
TCB2 transposase	2.35807
pumilio homolog 1 isoform X2	2.35731
cAMP-dependent protein kinase type II-alpha regulatory subunit-like, partial	2.35592
major histocompatibility complex class I-related gene protein isoform X2	2.35408
nuclear factor 7, brain-like	2.35376
NLR family CARD domain-containing protein 3-like isoform X4	2.3537
iron-sulfur clusters transporter ABCB7, mitochondrial-like, partial	2.35311
malate dehydrogenase 1Ab, NAD (soluble)	2.35283
NACHT, LRR and PYD domains-containing protein 12 isoform X3	2.35172
mitochondrial import inner membrane translocase subunit Tim8 A	2.35089
catenin delta-1 isoform X6	2.34877
enoyl-CoA delta isomerase 1, mitochondrial	2.34759
LOW QUALITY PROTEIN: histone-lysine N-methyltransferase 2C-like	2.34755
optineurin isoform X1	2.34753
acidic leucine-rich nuclear phosphoprotein 32 family member E	2.34714
H-2 class I histocompatibility antigen, Q9 alpha chain isoform X7	2.34663
LOW QUALITY PROTEIN: aspartate aminotransferase, cytoplasmic-like	2.34542
LOW QUALITY PROTEIN: inactive histone-lysine N-methyltransferase 2E	2.34447
rho guanine nucleotide exchange factor 2 isoform X2	2.34354
nuclear pore complex protein Nup153 isoform X2	2.34265
hypothetical protein L3Q82_010937, partial	2.34045
NLR family CARD domain-containing protein 3 isoform X2	2.33971
protein NLRC3-like isoform X20	2.33685
GTPase IMAP family member 8	2.33589
barrier-to-autointegration factor	2.33274
sororin	2.33223
hypothetical protein AALO_G00171780	2.33109
interleukin-10 receptor subunit beta	2.32895
hypothetical protein CRUP_021782	2.32862
deoxyhypusine synthase-like	2.32758
ribonuclease inhibitor-like	2.32691
STE20/SPS1-related proline-alanine-rich protein kinase	2.32628
sialic acid-binding Ig-like lectin 10 isoform X3	2.32465
MHC class I antigen, partial	2.31865
PR domain zinc finger protein 2 isoform X1	2.31733
NLR family CARD domain-containing protein 3	2.31493
insulin-like growth factor-binding protein 7	2.31197
-	2.31167
protein NLRC5-like isoform X10	2.30959
hypothetical protein L3Q82_009661	2.30838
hypothetical protein F2P81_011376	2.30821
synergin gamma isoform X10	2.30752
small integral membrane protein 4	2.30618
arf-GAP with Rho-GAP domain, ANK repeat and PH domain-containing protein 1 isoform X2	2.30551
hypothetical protein L3Q82_003307	2.30443
cell cycle control protein 50A	2.30299
semaphorin-7A	2.30042
olfactory receptor 142-like isoform X1	2.30017
AP-4 complex subunit mu-1 isoform X2	2.29825
host cell factor 1b	2.29634
WASH complex subunit 4	2.29634
CD276 antigen isoform X2	2.29404
tripartite motif-containing protein 16-like	2.29388
uncharacterized protein LOC127353544	2.29379
protein NLRC3-like, partial	2.29367
NLR family CARD domain-containing protein 3 isoform X7	2.29335
tectonin beta-propeller repeat-containing protein 2-like	2.29188
ras GTPase-activating-like protein IQGAP3	2.29076
2-oxoglutarate dehydrogenase, mitochondrial	2.29052
E3 ubiquitin-protein ligase TRIM33 isoform X2	2.29011
stonustoxin subunit beta-like, partial	2.28844
immunoglobulin kappa light chain-like	2.28786
tripartite motif-containing protein 16 isoform X2	2.28696
NACHT, LRR and PYD domains-containing protein 12-like	2.28661
zinc finger protein 830	2.2866
beclin 1-associated autophagy-related key regulator	2.28555
uncharacterized protein si:ch211-191i18.2	2.28363
Hermansky-Pudlak syndrome 3 protein isoform X4	2.28244
myc-associated zinc finger protein-like	2.28042
serine/threonine-protein kinase/endoribonuclease IRE1 isoform X1	2.28032
serine protease 30-like	2.28027
selenoprotein K isoform X2	2.28022
interferon-induced protein 44-like isoform X2	2.27958
N-acylneuraminate-9-phosphatase	2.27946
very-long-chain 3-oxoacyl-CoA reductase-B isoform X1	2.27935
| ankyrin-3-like isoform x1 | ANK3 | -	2.27762
DELTA-stichotoxin-Hmg2b-like	2.27738
L-lactate dehydrogenase B-B chain isoform X2	2.2756
UPF0696 protein C11orf68 homolog	2.27525
protein YIPF6	2.2744
uncharacterized protein LOC127361006	2.27356
probable ATP-dependent RNA helicase DDX31 isoform X2	2.27214
PREDICTED: junctophilin-1-like	2.26987
NLR family CARD domain-containing protein 3-like	2.26803
E3 ubiquitin-protein ligase TRIM21-like	2.26474
myelin-associated glycoprotein isoform X10	2.2637
stomatin (EPB72)-like 3b	2.26305
LOW QUALITY PROTEIN: OTU domain-containing protein 4	2.263
zinc finger BED domain-containing protein 5-like	2.26271
probable phospholipid-transporting ATPase VD	2.261
protein NLRC3-like isoform X2	2.2608
S-adenosylmethionine decarboxylase proenzyme isoform X3	2.26022
hypothetical protein KUCAC02_012349	2.25868
pogo transposable element with ZNF domain, partial	2.25815
arrestin domain-containing protein 3-like	2.25587
protein FAM13B isoform X2	2.25579
uncharacterized protein LOC118337926	2.25528
NLR family CARD domain-containing protein 3-like isoform X3	2.25466
SH3 domain-containing protein 19	2.25433
hypothetical protein EXN66_Car013936	2.25423
hypothetical protein D4764_0155080	2.25392
unnamed protein product, partial	2.25391
LOW QUALITY PROTEIN: uncharacterized protein LOC117532558	2.25029
uncharacterized protein LOC127374581 isoform X3	2.2502
equilibrative nucleoside transporter 2	2.24934
hypothetical protein F7725_027636	2.24865
F-box/LRR-repeat protein 2 isoform X1	2.24772
zinc transporter 9 isoform X2	2.24727
interleukin-1 receptor-associated kinase 3 isoform X3	2.24501
V-set domain containing T-cell activation inhibitor 1-like, partial	2.24463
Kruppel-like factor 1 isoform X2	2.23902
GON-4-like protein isoform X2	2.23818
hypothetical protein INR49_020228	2.2379
Immunoglobulin kappa variable 4-1	2.23771
protein NLRC3-like, partial	2.23669
putative RNA-directed DNA polymerase from transposon BS	2.23604
serine/threonine-protein phosphatase PP1-gamma catalytic subunit B-like, partial	2.23409
SCFD1 protein	2.23317
necdin-like 2	2.23297
uncharacterized protein LOC127359894 isoform X3	2.23276
E3 ubiquitin/ISG15 ligase TRIM25-like isoform X12	2.23091
hypothetical protein INR49_005024	2.22958
high-affinity choline transporter 1-like	2.22935
uncharacterized protein LOC118335777 isoform X3	2.22696
rap guanine nucleotide exchange factor 1	2.22618
tripartite motif-containing protein 16-like isoform X1	2.22587
uncharacterized protein LOC127370575 isoform X1	2.22292
MAX dimerization protein MGA a	2.22185
uncharacterized protein LOC127362370	2.22047
LOW QUALITY PROTEIN: uncharacterized protein LOC127362072	2.21924
ubiquitin carboxyl-terminal hydrolase 30 isoform X2	2.2184
U4/U6 small nuclear ribonucleoprotein Prp4-like	2.21839
sex comb on midleg-like protein 2 isoform X1	2.21662
hypothetical protein PFLUV_G00170150	2.21482
PREDICTED: palmitoyltransferase ZDHHC17-like	2.21452
aprataxin and PNK-like factor	2.2138
vesicle-trafficking protein SEC22c	2.20697
PREDICTED: protein cornichon homolog 1	2.20314
G patch domain-containing protein 1, partial	2.20293
carnosine N-methyltransferase	2.20246
uncharacterized protein LOC116038244 isoform X2	2.19922
transmembrane protein 88a	2.19636
protein NLRC5-like isoform X10	2.19503
collagenase 3	2.19373
phakinin isoform X2	2.19346
uncharacterized protein znf839 isoform X5	2.19326
leucine-rich repeat-containing protein 4B	2.19087
NLR family CARD domain-containing protein 3-like	2.19024
zinc finger protein 135	2.18989
AFG1 like ATPase a	2.18969
hypothetical protein SMAX5B_000231	2.18941
follistatin-related protein 1-like	2.18772
unnamed protein product, partial	2.18769
PREDICTED: AFG3-like protein 2	2.18743
DNA-directed primase/polymerase protein isoform X1	2.18743
immunoglobulin heavy chain variable region, partial	2.18576
NACHT, LRR and PYD domains-containing protein 3 isoform X2	2.18271
LOW QUALITY PROTEIN: sialic acid-binding Ig-like lectin 5	2.18104
leukotriene B4 receptor 2b	2.18076
AT-rich interactive domain-containing protein 3B isoform X3	2.18067
GRIP1-associated protein 1	2.18013
semaphorin-4D isoform X3	2.18004
galanin receptor type 1b isoform X1	2.17967
hypothetical protein F2P81_006203, partial	2.17853
ETS domain-containing protein Elk-1-like, partial	2.17807
sterile alpha motif domain-containing protein 9-like isoform X1	2.17767
E3 ubiquitin-protein ligase TRIM21-like isoform X2	2.17685
ATP synthase F(0) complex subunit C2, mitochondrial-like isoform X1	2.17676
LOW QUALITY PROTEIN: E3 ubiquitin-protein ligase TRIM39-like	2.17661
T-box transcription factor TBX21	2.17596
immunoglobulin heavy chain variable region, partial	2.17483
| cd166 antigen homolog a-like | ALCAMA | -	2.1735
serine/threonine-protein kinase/endoribonuclease IRE1 isoform X1	2.17169
NPC intracellular cholesterol transporter 2	2.16862
mitochondrial proton/calcium exchanger protein isoform X5	2.1676
arachidonate 12-lipoxygenase, 12R-type	2.16732
mitochondrial pyruvate carrier 1 isoform X2	2.16609
RE1-silencing transcription factor B-like isoform X4	2.16504
zinc-binding protein A33-like isoform X3	2.16457
elongation factor 1-alpha	2.16359
alpha-1,3-mannosyl-glycoprotein 2-beta-N-acetylglucosaminyltransferase b	2.16307
coiled-coil and C2 domain-containing protein 1A	2.16137
hypothetical protein LDENG_00271030, partial	2.15914
microfibril-associated glycoprotein 4-like	2.15909
ganglioside GM2 activator	2.1575
F-box/WD repeat-containing protein 7 isoform X3	2.15728
protein NLRC3-like isoform X2	2.15651
tyrosine-protein phosphatase non-receptor type 7-like	2.15611
uncharacterized protein LOC127356217 isoform X2	2.1546
fumarate hydratase, mitochondrial	2.15354
unconventional myosin-IXb isoform X3	2.15303
stonustoxin subunit beta-like	2.15107
hypothetical protein F7725_016866	2.15086
PHD finger protein 19 isoform X2	2.14944
phospholipase A and acyltransferase 3-like	2.14791
beta-1,4 N-acetylgalactosaminyltransferase 1a isoform X2	2.14738
unnamed protein product	2.14733
mannan-binding lectin serine protease 1 isoform X2	2.14714
NLR family CARD domain-containing protein 3-like	2.14646
serine/threonine-protein kinase PAK 2	2.14598
proline-rich protein 5a isoform X1	2.14385
DNA ligase 3 isoform X2	2.14352
translation machinery-associated protein 7	2.14198
doublecortin domain-containing protein 2B isoform X2	2.14168
nuclear factor 7, ovary-like	2.1409
NLR family CARD domain-containing protein 3-like isoform X1	2.14054
E3 SUMO-protein ligase ZBED1	2.13833
NACHT, LRR and PYD domains-containing protein 1-like	2.13792
glutaredoxin-related protein 5, mitochondrial	2.13625
zinc finger BED domain-containing protein 1-like isoform X1	2.13465
CST complex subunit CTC1	2.13447
TBC1 domain family member 15 isoform X1	2.1339
protein mono-ADP-ribosyltransferase PARP10 isoform X2	2.133
ependymin-like	2.12904
NACHT, LRR and PYD domains-containing protein 12 isoform X2	2.12808
Fanconi anemia group M protein isoform X1	2.12796
uncharacterized protein LOC127362370	2.12534
carcinoembryonic antigen-related cell adhesion molecule 20-like	2.12126
hypothetical protein F2P81_014543	2.11355
transitional endoplasmic reticulum ATPase isoform X1	2.11301
uncharacterized protein si:dkey-234i14.6	2.1119
NLR family CARD domain-containing protein 3 isoform X2	2.11127
tonsoku-like protein isoform X10	2.11052
uncharacterized protein LOC122878838	2.10974
delta-aminolevulinic acid dehydratase isoform X3	2.10788
piggyBac transposable element-derived protein 4-like	2.10782
forkhead box protein M1	2.10661
MORC family CW-type zinc finger protein 3	2.10629
SET domain-containing protein 9	2.10517
immunoglobulin kappa light chain-like	2.10402
uncharacterized protein LOC127362370	2.10333
laminin subunit alpha-1 isoform X3	2.10281
dual specificity protein phosphatase 18	2.10196
hypothetical protein L3Q82_015381	2.09909
galanin receptor type 1b isoform X2	2.0988
YTH domain-containing protein 1	2.0976
immunoglobulin lambda-1 light chain-like isoform X3	2.09655
28S ribosomal protein S29, mitochondrial isoform X2	2.09649
transcription factor COE1-like	2.09551
uncharacterized protein LOC113109523	2.09466
hypothetical protein JOQ06_022579	2.09452
polypeptide N-acetylgalactosaminyltransferase 11 isoform X2	2.09316
galanin receptor type 1b isoform X2	2.09154
E3 ubiquitin-protein ligase TRIM21-like	2.0908
hypothetical protein	2.09064
uncharacterized protein LOC127357671	2.08916
Peroxisomal NADH pyrophosphatase nudt12	2.08798
26S protease regulatory subunit 10B	2.08725
uncharacterized protein LOC109991499	2.08387
up-regulator of cell proliferation isoform X9	2.08265
hypothetical protein LDENG_00108400	2.07922
programmed cell death protein 10-B-like	2.07766
uncharacterized protein LOC127357474	2.07507
| transcription factor coe1-like isoform 1 | EBF1 | -	2.0722
NACHT, LRR and PYD domains-containing protein 12-like	2.06878
aftiphilin isoform X1	2.06754
Ig kappa chain V region 3374	2.06369
dnaJ homolog subfamily C member 11-like	2.06328
vascular cell adhesion protein 1-like	2.06171
hypothetical protein cypCar_00049792, partial	2.05993
nitric oxide-associated protein 1	2.05939
hypothetical protein N1851_023185	2.05868
striatin-3 isoform X1	2.05819
NLR family CARD domain-containing protein 3-like	2.05731
cytochrome c oxidase assembly factor 7	2.05404
hypothetical protein FQN60_002037, partial	2.05209
zinc finger FYVE domain-containing protein 21 isoform X1	2.05132
methylmalonic aciduria type A protein, mitochondrial	2.05107
uncharacterized protein LOC127362340	2.04955
uncharacterized protein LOC127373148	2.04805
mitoguardin 2 isoform X1	2.04652
hypothetical protein D4764_01G0010940	2.04587
SANT and BTB domain regulator of class switch recombination isoform X7	2.04469
DDB1- and CUL4-associated factor 1	2.04452
serine/threonine-protein kinase PAK 2-like	2.04444
Zinc finger protein ZPR1	2.04403
2,4-dienoyl-CoA reductase, mitochondrial, partial	2.04232
golgin-45	2.03808
protein NLRC5-like	2.03663
odorant receptor 131-2	2.03655
acylamino-acid-releasing enzyme isoform X2	2.03585
zinc-binding protein A33-like	2.03295
protein FAM83H	2.03279
succinate--CoA ligase [ADP-forming] subunit beta, mitochondrial-like	2.0319
FYN-binding protein 1 isoform X2	2.03043
protein NLRC3-like isoform X1	2.03033
LOW QUALITY PROTEIN: zinc-binding protein A33-like	2.03004
Histone-lysine N-methyltransferase 2C	2.02866
WD repeat-containing protein 3 isoform X1	2.02745
GTPase-activating protein and VPS9 domain-containing protein 1 isoform X6	2.02697
tubulin-specific chaperone E	2.02651
ATP-binding cassette sub-family F member 3-like, partial	2.02617
trace amine-associated receptor 1-like	2.02543
R3H domain-containing protein 2, partial	2.02516
uncharacterized protein LOC127349583	2.02507
ankyrin repeat and KH domain-containing protein 1 isoform X10	2.02448
Immunoglobulin heavy variable 3-48	2.02439
Leucine-rich repeat and calponin-like proteiny domain-containing protein 3	2.02422
tripartite motif-containing protein 16-like	2.02381
leucine-rich repeat-containing protein 57 isoform X2	2.02299
zinc finger SWIM domain-containing protein 7 isoform X2	2.02278
high mobility group nucleosome-binding domain-containing protein 3 isoform X2	2.02229
protein associated with UVRAG as autophagy enhancer isoform X19	2.02194
sterile alpha motif domain-containing protein 9-like	2.02172
tyrosine-protein phosphatase non-receptor type 18 isoform X3	2.02096
coiled-coil domain-containing protein 30 isoform X7	2.01911
probable ATP-dependent RNA helicase DDX31	2.01836
immunoglobulin lambda-1 light chain-like isoform X3	2.0166
nuclear receptor-binding protein	2.01616
titin	2.015
serine/threonine-protein phosphatase 2B catalytic subunit alpha isoform-like, partial	2.01425
aldehyde dehydrogenase family 3 member A2b	2.01381
ribonuclease inhibitor-like	2.01292
comitin-like	2.0118
tubulin alpha-1B chain-like isoform X1	2.01165
14-3-3 protein beta/alpha-1	2.01088
diacylglycerol kinase delta isoform X7	2.00957
NACHT, LRR and PYD domains-containing protein 12-like isoform X4	2.00906
long-chain fatty acid transport protein 1a	2.00776
hypothetical protein D9C73_010764	2.00627
uncharacterized protein rbis	2.00512
PTTG1 interacting protein b	2.00404
propionyl-CoA carboxylase beta chain, mitochondrial	2.00157
up-regulator of cell proliferation isoform X9	2.00096

## Sheet: 2 dpi
RI vs RNI				SI vs SNI
Up-regulated		Down-regulated		Up-regulated		Down-regulated
32		63		64		175
Name	logFC	Name	logFC	Name	logFC	Name	logFC
myosin heavy chain, fast skeletal muscle-like	13.7494	insulin-like 5a	-11.6017	steroid 17-alpha-hydroxylase/17,20 lyase	8.29018	lysozyme C	-10.306
uncharacterized protein LOC127363548 isoform X4	11.1173	Sodium-dependent phosphate transport protein 2A	-9.41205	uncharacterized protein LOC127376410	7.62729	flavin-containing monooxygenase 5-like	-10.231
titin homolog isoform X28	11.0459	stathmin-2a	-9.17162	uncharacterized protein LOC127376411	7.46106	complement C2	-10.0317
| nucleic acid binding protein | - | -	8.75143	rho GDP-dissociation inhibitor 3 isoform X2	-8.91539	uncharacterized protein LOC129167756	7.36069	keratin, type I cytoskeletal 13-like isoform X2	-9.99299
myosin heavy chain, fast skeletal muscle-like	8.2861	tubulin polymerization-promoting protein family member 2	-8.64719	steroidogenic acute regulatory protein, mitochondrial	5.23745	heparin cofactor 2	-9.92956
MHC class I antigen	7.96931	Phenylethanolamine N-methyltransferase	-8.22285	steroid 11-beta-hydroxylase	4.9623	Uncharacterized protein	-9.71433
apolipoprotein A-II	7.86119	stathmin-2b	-6.93351	golgin subfamily A member 6-like protein 22	4.78145	CD59 glycoprotein	-9.55636
ACTN2 protein	6.34494	microtubule-associated protein tau	-6.90159	septin-1-like	4.5622	uncharacterized protein LOC127378943	-9.49054
dynein heavy chain 11, axonemal isoform X1	6.2102	peripherin	-6.85268	GTPase IMAP family member 8	4.46585	complement C1q-like protein 4	-9.46187
golgin subfamily B member 1-like isoform X2	5.66745	neuroendocrine protein 7B2	-6.6468	septin-1-like	4.44636	TCB1 transposase, partial	-9.16026
MHC class I antigen	4.96927	heart- and neural crest derivatives-expressed protein 2	-6.29999	uncharacterized protein LOC127370206 isoform X2	4.05628	galanin receptor type 1b isoform X2	-9.08182
E3 ubiquitin-protein ligase RNF165 isoform X1	4.87901	kinesin-like protein KIF1A isoform X1	-6.22094	septin-2-like	3.98389	uncharacterized protein LOC127375052	-8.97157
MHC class Ia antigen	4.80949	uncharacterized protein LOC123487217 isoform X2	-6.21799	interferon-induced very large GTPase 1-like	3.87311	methionine-R-sulfoxide reductase B2, mitochondrial	-8.93699
RNA-directed DNA polymerase from mobile element jockey	4.32227	paired like homeobox 2Bb	-5.87528	septin-7-like	3.78873	selenoprotein Pb isoform X2	-8.87714
cystathionine beta-synthase-like isoform X2	3.95092	neuropeptide B	-5.79658	cilia- and flagella-associated protein 53-like	3.72907	complement component C8 alpha chain	-8.84007
MHC class I antigen	3.93247	kinesin family member 5Aa isoform X1	-5.75086	LOW QUALITY PROTEIN: hemicentin-1-like	3.53829	transglutaminase 5, like	-8.82803
MHC class I antigen	3.36956	zinc finger BED domain-containing protein 4-like	-5.5719	uncharacterized protein LOC127370934	3.49519	vitamin K-dependent protein C	-8.80202
PR domain zinc finger protein 10 isoform X1	3.31794	vesicle-associated membrane protein 2	-4.79865	uncharacterized protein LOC127376699 isoform X3	3.41978	4-hydroxyphenylpyruvate dioxygenase	-8.76294
coiled-coil domain-containing protein 58	3.20905	inter-alpha-trypsin inhibitor heavy chain H3-like	-4.78047	uncharacterized protein LOC127351330	3.2817	apolipoprotein A-IV-like	-8.76294
| rootletin | CROCC | -	2.92972	| uncharacterized protein loc101466409 isoform x1 | - | -	-4.72253	GTPase IMAP family member 8-like isoform X5	3.25059	hyaluronan-binding protein 2-like	-8.74346
PAK4-inhibitor inka2	2.52629	tumor susceptibility gene 101 protein	-4.67182	uncharacterized protein LOC127350871	3.20824	complement component c3-1	-8.69536
synaptotagmin-like protein 2 isoform X1	2.52216	synapse differentiation-inducing gene protein 1-like	-3.41941	Immunoglobulin kappa variable 2D-28	3.20612	apolipoprotein C-II	-8.66741
RNA-directed DNA polymerase from mobile element jockey	2.40038	novel sal-like protein	-3.34605	protein NLRC3-like, partial	3.14228	leucine-rich alpha-2-glycoprotein-like	-8.66741
kinesin-like protein KIF20A isoform X1	2.29314	dual specificity protein phosphatase 4	-3.09821	uncharacterized protein LOC119029682	3.11935	cytochrome P450 2D15-like	-8.62472
| dna topoisomerase 1-like | TOP1 | EC:5.99.1.2 EC:5.99.1.3	2.22389	RNA-directed DNA polymerase from mobile element jockey	-3.0554	chemerin-like receptor 1 isoform X3	3.08216	cytochrome P450 2G1-like	-8.59509
rh blood group, D antigen	2.15897	novel sal-like protein	-3.01261	GTPase IMAP family member 8-like isoform X1	2.93755	alpha-2-macroglobulin-like	-8.51895
Rieske domain-containing protein	2.06952	novel sal-like protein	-2.98363	hypothetical protein NQZ68_002194	2.92564	PREDICTED: fructose-1,6-bisphosphatase 1-like, partial	-8.50322
actin related protein 1B	2.06196	COPB protein	-2.92467	uncharacterized protein LOC127362370	2.91194	alpha-1-antitrypsin homolog isoform X1	-8.48733
erythroferrone	2.05118	novel sal-like protein	-2.91474	LOW QUALITY PROTEIN: insulin-like growth factor-binding protein 1a	2.80919	collagen alpha-1(X) chain	-8.37086
GTPase IMAP family member 8-like isoform X1	2.04298	TCB1 transposase	-2.90331	golgin subfamily A member 6-like protein 22	2.7948	Uricase	-8.29983
4-trimethylaminobutyraldehyde dehydrogenase B	2.01365	novel sal-like protein	-2.90064	uncharacterized protein LOC127376699 isoform X1	2.75051	claudin a	-8.26344
serine/threonine-protein kinase Chk1	2.00151	CHK1 checkpoint-like protein	-2.88736	septin-2-like	2.73019	acidic mammalian chitinase-like isoform X2	-8.26295
		receptor expression-enhancing protein 5	-2.87913	LOW QUALITY PROTEIN: WD repeat-containing protein 87-like	2.72952	serine hydroxymethyltransferase, mitochondrial-like	-8.24416
		CHK1 checkpoint-like protein	-2.84649	elongation factor 1 alpha, partial	2.61737	complement factor H like 4	-8.22561
		novel sal-like protein	-2.83173	immunoglobulin light chain, partial	2.59143	coagulation factor V	-8.20582
		zinc finger BED domain-containing protein 1-like	-2.64322	hypothetical protein F7725_007911	2.57968	Microfibril-associated glycoprotein 4	-8.20582
		interleukin-1 receptor type 1 isoform X4	-2.62844	receptor-type tyrosine-protein phosphatase S-like	2.57541	biotinidase-like	-8.16662
		heme oxygenase-like	-2.61592	urokinase plasminogen activator surface receptor-like	2.52662	catechol O-methyltransferase domain-containing protein 1	-8.16643
		interleukin-1 beta-like	-2.60149	Retrovirus-related Pol polyprotein	2.5227	tryptophan 2,3-dioxygenase A	-8.16643
		novel sal-like protein	-2.59525	uncharacterized protein LOC127370934	2.51778	hypothetical protein L3Q82_018519	-8.14632
		scm-like with four MBT domains protein 2 isoform X1	-2.55022	uncharacterized protein LOC127379479	2.50948	complement C3-like	-8.14632
		FYVE, RhoGEF and PH domain-containing protein 4-like isoform X2	-2.53931	immunoglobulin light chain, partial	2.47313	alpha-2-antiplasmin	-8.10525
		Transposable element Tc3 transposase	-2.37879	uncharacterized protein LOC127370934	2.45368	piggyBac transposable element-derived protein 3-like	-8.067
		Zgc:158463 protein	-2.36352	hypothetical protein EYF80_020208	2.42984	Phenylalanine-4-hydroxylase	-8.06298
		sodium-coupled neutral amino acid transporter 2	-2.29333	stonustoxin subunit alpha-like, partial	2.42047	histone-lysine N-methyltransferase SMYD1b isoform X2	-8.01943
		Zgc:158463 protein	-2.28768	2',5'-phosphodiesterase 12	2.39934	LOW QUALITY PROTEIN: alanine--glyoxylate and serine--pyruvate aminotransferase b	-7.95153
		RNA-directed DNA polymerase from mobile element jockey	-2.28155	uncharacterized protein LOC127365853	2.38298	PREDICTED: keratin, type I cytoskeletal 13-like	-7.90497
		Zgc:158463 protein	-2.2366	GTPase IMAP family member 8-like isoform X5	2.36317	solute carrier family 22 member 6	-7.90443
		Zgc:158463 protein	-2.21744	major histocompatibility complex class I-related gene protein-like	2.315	uncharacterized protein LOC127355160 isoform X2	-7.90443
		phosphatidylinositol-4-phosphate 5-kinase, type I, beta a isoform X1	-2.17769	transporter-associated with antigen processing 2	2.25777	uncharacterized protein LOC127373053	-7.84124
		Zgc:158463 protein	-2.16042	GTPase IMAP family member 8-like isoform X5	2.2534	cytochrome P450 2J6	-7.80619
		uncharacterized protein LOC127537742 isoform X1	-2.14638	golgin subfamily A member 6-like protein 22	2.19479	coagulation factor VII-like	-7.80599
		transmembrane protein 71 isoform X1	-2.1421	GTPase IMAP family member 4-like	2.16728	complement C5	-7.72652
		protein FAM43A	-2.13998	uncharacterized protein LOC127362340	2.14352	uridine phosphorylase 2	-7.72627
		nuclear receptor subfamily 4 group A member 1	-2.09481	PAK4-inhibitor inka2	2.10647	ribonuclease-like 3	-7.72627
		Dual specificity protein phosphatase 1	-2.0804	hypothetical protein JOQ06_015571	2.0738	insulin-like growth factor-binding protein 2-B	-7.69893
		uncharacterized protein LOC127379576 isoform X8	-2.07198	-	2.06944	cell death activator CIDE-B	-7.64263
		Zgc:158463 protein	-2.06487	hypothetical protein FQN60_000237	2.03925	uncharacterized protein LOC127375052	-7.64263
		immunoglobulin lambda-1 light chain-like isoform X1	-2.05723	tripartite motif-containing protein 16 isoform X9	2.03682	antithrombin-III	-7.63229
		ictacalcin-like	-2.02604	NACHT, LRR and PYD domains-containing protein 7-like, partial	2.03661	natterin-3-like	-7.61363
		NF-kappa-B-repressing factor	-2.01792	histidine triad nucleotide-binding protein 1	2.03581	Retinal cone rhodopsin-sensitive cGMP 3',5'-cyclic phosphodiesterase subunit gamma	-7.52298
		sushi domain-containing protein 6 isoform X1	-2.01564	type I iodothyronine deiodinase isoform X3	2.01997	uncharacterized protein LOC117481581	-7.49145
		sphingosine 1-phosphate receptor 2	-2.01456	uncharacterized protein LOC127376699 isoform X4	2.00973	PREDICTED: APOBEC1 complementation factor-like	-7.45978
				MHC class I antigen, partial	2.00669	complement component c3-2	-7.45921
						lipocalin-like isoform X1	-7.42683
						unnamed protein product, partial	-7.42624
						galanin receptor type 1b isoform X2	-7.42624
						uncharacterized protein LOC117245940	-7.39897
						intestinal mucin-like protein	-7.39561
						inhibin beta B chain	-7.35795
						alanine--glyoxylate and serine--pyruvate aminotransferase a	-7.35795
						hypothetical protein DPEC_G00118390	-7.35795
						natterin-3-like isoform X2	-7.28626
						uncharacterized protein LOC127359632	-7.28626
						hepatic triacylglycerol lipase	-7.24904
						uncharacterized protein apof	-7.21083
						keratin, type I cytoskeletal 19-like	-7.17404
						solute carrier organic anion transporter family member 1C1-like	-7.13123
						complement component c3-2	-7.13123
						apolipoprotein M	-7.08972
						alpha-2-HS-glycoprotein	-7.08972
						alpha-2-macroglobulin-like	-7.06644
						keratin, type I cytoskeletal 13 isoform X1	-7.01695
						glyoxylate reductase/hydroxypyruvate reductase b	-7.00294
						diablo IAP-binding mitochondrial protein-like	-6.95751
						E3 ubiquitin-protein ligase TRIM35-like	-6.91103
						alpha-1-antitrypsin homolog	-6.9106
						allantoicase isoform X2	-6.9106
						serpin peptidase inhibitor, clade F (alpha-2 antiplasmin, pigment epithelium derived factor), member 2b	-6.742
						hypothetical protein FQN60_004446, partial	-6.725
						hypothetical protein Q8A73_024564, partial	-6.60549
						uncharacterized protein LOC127373053	-6.58692
						Glycogen [starch] synthase, liver	-6.20447
						uncharacterized protein LOC127359806	-6.16907
						plasminogen, partial	-6.13721
						keratin, type II cytoskeletal 5	-6.02887
						plasminogen, partial	-5.87296
						plasminogen, partial	-5.80444
						hypothetical protein NL108_016158, partial	-5.76344
						C-reactive protein-like	-5.73629
						COPB protein, partial	-5.7229
						plasminogen, partial	-5.51015
						cytochrome P450 4V2	-5.47157
						plasminogen, partial	-5.45726
						plasminogen, partial	-5.42735
						Transposase	-5.35914
						cytochrome P450 2J2-like	-5.21991
						hypothetical protein Q8A73_024564, partial	-5.17005
						hypothetical protein L3Q82_025060	-5.14317
						uncharacterized protein LOC127359806	-5.10047
						complement C1r subcomponent-like	-4.97823
						keratin, type I cytoskeletal 15	-4.84067
						apolipoprotein B-100-like	-4.83594
						CHK1 checkpoint-like protein, partial	-4.82211
						hypothetical protein Q8A73_024564, partial	-4.77684
						CHK1 checkpoint-like protein, partial	-4.70777
						complement C1q-like protein 2	-4.67067
						receptor-transporting protein 3	-4.63038
						1-phosphatidylinositol phosphodiesterase	-4.4778
						hypothetical protein Q8A73_024564, partial	-4.46973
						hypothetical protein Q8A73_024564, partial	-4.36493
						hypothetical protein Q8A73_024564, partial	-4.3275
						hypothetical protein Q8A73_024564, partial	-4.2656
						Transposable element Tc3 transposase	-4.19037
						hypothetical protein Q8A73_024564, partial	-4.1787
						integrin alpha-2	-4.11185
						protocadherin gamma-A11 isoform X42	-4.0293
						hypothetical protein Q8A73_024564, partial	-4.00176
						hypothetical protein Q8A73_024564, partial	-3.98431
						coagulation factor VII	-3.93745
						desmoplakin isoform X1	-3.92703
						hypothetical protein Q8A73_024564, partial	-3.92676
						interferon-induced GTP-binding protein Mx isoform X4	-3.85964
						interferon inducible Mx protein	-3.81859
						uncharacterized protein LOC127365312	-3.73942
						V-set and transmembrane domain-containing protein 4a	-3.56524
						arachidonate 12-lipoxygenase, 12R-type	-3.41781
						integral membrane protein 2Cb	-3.36104
						coagulation factor XIII B chain-like isoform X2	-3.32326
						uncharacterized protein LOC127349549	-3.2935
						-	-3.29303
						hypothetical protein LDENG_00130310	-3.16688
						TCB1 transposase	-2.96532
						polyubiquitin-B-like isoform X9	-2.9572
						uncharacterized protein LOC124050750 isoform X1	-2.91557
						histone H4-like	-2.78435
						LOW QUALITY PROTEIN: Golgi apparatus protein 1-like	-2.73824
						histone H2A-like	-2.72689
						protocadherin gamma-A2-like	-2.7241
						LOW QUALITY PROTEIN: sialic acid-binding Ig-like lectin 5	-2.66666
						hypothetical protein L3Q82_008227	-2.6413
						protein asteroid homolog 1	-2.62712
						phosphoenolpyruvate carboxykinase [GTP], mitochondrial	-2.61975
						probable nuclear hormone receptor HR38	-2.57762
						histone H2A-like	-2.53091
						spermatogenesis-associated protein 6 isoform X1	-2.4915
						interferon regulatory factor 3 isoform X1	-2.44431
						epithelial cell adhesion molecule	-2.44258
						putative helicase mov-10-B.1	-2.4369
						protein asteroid homolog 1	-2.42692
						histone H2B 1/2-like	-2.40598
						polyubiquitin-B-like	-2.38212
						fibrous sheath CABYR-binding protein	-2.31806
						Tripartite motif-containing protein 29	-2.30382
						histone H2A-like	-2.28719
						period circadian protein homolog 2 isoform X1	-2.24976
						histone H2B 1/2-like	-2.19112
						mitochondrial glutamate carrier 1-like	-2.17606
						NFX1-type zinc finger-containing protein 1	-2.16119
						hypothetical protein NL108_016157, partial	-2.15086
						uncharacterized protein LOC127379479	-2.09407
						rho guanine nucleotide exchange factor 2 isoform X2	-2.08022
						galectin 17 isoform X2	-2.07779
						LOW QUALITY PROTEIN: E3 ubiquitin-protein ligase rnf213-alpha-like	-2.06092
						COMM domain-containing protein 1	-2.05358

## Sheet: 14 dpi 
RI vs RNI				SI vs SNI
Up-regulated		Down-regulated		Up-regulated		Down-regulated
-		-		9		13
Name	logFC	Name	logFC	Name	logFC	Name	logFC
				receptor-transporting protein 3-like	7.43682	aldolase a, fructose-bisphosphate, b	-11.2665
				E3 ubiquitin-protein ligase TRIM21-like	6.54194	glyceraldehyde-3-phosphate dehydrogenase	-9.53116
				interleukin-7 receptor subunit alpha	5.89875	tripartite motif-containing protein 54	-8.10619
				gastrotropin-like	5.07351	beta-actin	-7.768
				protein asteroid homolog 1	5.02652	kelch-like protein 33	-6.92694
				interferon-induced GTP-binding protein Mx	4.76448	ACTN2 protein	-6.61633
				interferon inducible Mx protein	4.4112	Proline-rich basic protein 1	-6.58914
				protein asteroid homolog 1	4.34547	neuronal acetylcholine receptor subunit alpha-7a	-6.51581
				uncharacterized protein LOC127349541 isoform X5	2.43638	alanyl (membrane) aminopeptidase a	-5.81613
						ryanodine receptor 1-like isoform X2	-4.51001
						actin, alpha cardiac muscle 1 isoform X4	-4.19058
						12-(S)-hydroxy-5,8,10,14-eicosatetraenoic acid receptor-like	-2.98245
						neuroblast differentiation-associated protein AHNAK isoform X29	-2.95582
